# Supplementary material for: Identification and Characterization of Linear Epitopes of Monoclonal Antibodies Against African Horse Sickness Virus Serotype 1 VP2 Protein
Source: Viruses. 2024 Nov 15;16(11):1780. doi: 10.3390/v16111780 (PMC11599129; doi:10.3390/v16111780)
Supplement: Supplementary file 1 [file viruses-16-01780-s001.zip]

Archive with 2 entries (2 files):
- Figure. S1.pptx
- Table S1.xlsx
