# Supplementary material for: Identification and Characterization of Linear Epitopes of Monoclonal Antibodies Against African Horse Sickness Virus Serotype 1 VP2 Protein
Source: Viruses. 2024 Nov 15;16(11):1780. doi: 10.3390/v16111780 (PMC11599129; doi:10.3390/v16111780)
Supplement: Supplementary file 1 [file viruses-16-01780-s001.zip › Table S1.xlsx]

## Sheet: Sheet1
Table S1 List of species containing the NEFDFE motif from NCBI protein databases using protein-protein blast*
description	sequence
XP_002735779.2:2499-2504 PREDICTED: uncharacterized protein LOC100329017 [Saccoglossus kowalevskii]	NEFDFE
XP_046393120.1:3589-3594 uncharacterized protein LOC124161022 [Ischnura elegans]	NEFDFE
MCM1047987.1:2065-2070 InlB B-repeat-containing protein [Clostridiales bacterium]	NEFDFE
GMI58996.1:1752-1757 hypothetical protein ScalyP_jg2024 [Parmales sp. scaly parma]	NEFDFE
MBE7014773.1:3132-3137 hypothetical protein [Oscillospiraceae bacterium]	NEFDFE
KFM56803.1:3321-3326 E3 ubiquitin-protein ligase UBR4, partial [Stegodyphus mimosarum]	NEFDFE
CAJ0914828.1:2675-2680 unnamed protein product, partial [Mesorhabditis belari]	NEFDFE
XP_035225336.1:3019-3024 LOW QUALITY PROTEIN: E3 ubiquitin-protein ligase UBR4-like [Stegodyphus dumicola]	NEFDFE
XP_015594994.1:2121-2126 centrosome-associated protein 350 isoform X1 [Cephus cinctus]	NEFDFE
XP_024940681.1:2121-2126 centrosome-associated protein 350 isoform X2 [Cephus cinctus]	NEFDFE
XP_015594997.1:2121-2126 centrosome-associated protein 350 isoform X3 [Cephus cinctus]	NEFDFE
CAJ0947351.1:2314-2319 unnamed protein product, partial [Mesorhabditis belari]	NEFDFE
CAI5759111.1:724-729 unnamed protein product [Candida verbasci]	NEFDFE
MBC8244193.1:2567-2572 hypothetical protein [Verrucomicrobiota bacterium]	NEFDFE
WP_143242861.1:924-929 hypothetical protein [Agrobacterium tumefaciens]	NEFDFE
MES9830213.1:385-390 calcium-binding protein [Candidatus Thiodiazotropha sp.]	NEFDFE
CAF4066259.1:2039-2044 unnamed protein product [Rotaria sp. Silwood2]	NEFDFE
CAF2799677.1:2015-2020 unnamed protein product [Rotaria sp. Silwood2]	NEFDFE
KOX76723.1:325-330 hypothetical protein WN51_11079 [Melipona quadrifasciata]	NEFDFE
XP_044316561.1:2521-2526 zinc finger protein 2 isoform X1 [Drosophila rhopaloa]	NEFDFE
WP_194843002.1:774-779 hypothetical protein [Agrobacterium tumefaciens]	NEFDFE
MRH98239.1:770-775 hypothetical protein [Agrobacterium tumefaciens]	NEFDFE
XP_044316563.1:2521-2526 zinc finger protein 2 isoform X2 [Drosophila rhopaloa]	NEFDFE
MDF2672547.1:1340-1345 beta-ketoacyl synthase family proteinphosphopantetheine-containing protein [Clostridiales bacterium]	NEFDFE
AJV55589.1:2394-2399 Csf1p [Saccharomyces cerevisiae YJM1342]	NEFDFE
XP_044316564.1:2521-2526 zinc finger protein 2 isoform X3 [Drosophila rhopaloa]	NEFDFE
WP_091730345.1:191-196 S-layer homology domain-containing protein [Proteiniborus ethanoligenes]	NEFDFE
WP_348307710.1:1761-1766 DUF6443 domain-containing protein [Reichenbachiella sp.]	NEFDFE
CAF4065238.1:2015-2020 unnamed protein product, partial [Rotaria sp. Silwood2]	NEFDFE
KAI8868427.1:2230-2235 Oligoxyloglucan reducing end-specific cellobiohydrolase [Ramicandelaber brevisporus]	NEFDFE
XP_018189735.1:1404-1409 hypothetical protein L228DRAFT_266539 [Xylona heveae TC161]	NEFDFE
MEM8524233.1:1525-1530 cell surface protein SprA [Bacteroidota bacterium]	NEFDFE
MCR4901980.1:1280-1285 Ig-like domain-containing protein [Butyrivibrio sp.]	NEFDFE
MEZ4828145.1:1437-1442 cell surface protein SprA [Bacteroidia bacterium]	NEFDFE
MEZ4776875.1:1436-1441 cell surface protein SprA [Bacteroidia bacterium]	NEFDFE
WP_311587748.1:1436-1441 cell surface protein SprA [Pontibacter sp. G13]	NEFDFE
CAF2384369.1:1341-1346 unnamed protein product [Rotaria sp. Silwood2]	NEFDFE
WP_348314554.1:1761-1766 DUF6443 domain-containing protein, partial [Reichenbachiella sp.]	NEFDFE
CAF4287509.1:1290-1295 unnamed protein product [Rotaria sp. Silwood2]	NEFDFE
WP_375826726.1:1371-1376 Spy0128 family protein [Enterococcus casseliflavus]	NEFDFE
WP_375826726.1:2037-2042 Spy0128 family protein [Enterococcus casseliflavus]	NEFDFE
WP_375826726.1:2148-2153 Spy0128 family protein [Enterococcus casseliflavus]	NEFDFE
WP_375826726.1:1261-1265 Spy0128 family protein [Enterococcus casseliflavus]	EFDFE-
CAF2549078.1:2015-2020 unnamed protein product [Rotaria sp. Silwood2]	NEFDFE
MEM7656021.1:1283-1288 cell surface protein SprA [Bacteroidota bacterium]	NEFDFE
MCR5157369.1:453-458 InlB B-repeat-containing protein [Butyrivibrio sp.]	NEFDFE
CAF4291990.1:1196-1201 unnamed protein product, partial [Rotaria sp. Silwood2]	NEFDFE
XP_019874928.2:1784-1789 protein crumbs isoform X1 [Aethina tumida]	NEFDFE
OKZ56829.1:103-108 MAG: hypothetical protein BHV99_04070 [Clostridium sp. 26_21]	NEFDFE
WP_369674817.1:1372-1377 Spy0128 family protein [Enterococcus faecium]	NEFDFE
WP_369674817.1:1816-1821 Spy0128 family protein [Enterococcus faecium]	NEFDFE
WP_369674817.1:1927-1932 Spy0128 family protein [Enterococcus faecium]	NEFDFE
WP_369674817.1:2038-2043 Spy0128 family protein [Enterococcus faecium]	NEFDFE
WP_369674817.1:1262-1266 Spy0128 family protein [Enterococcus faecium]	EFDFE-
WP_186366417.1:1371-1376 Spy0128 family protein [Enterococcus casseliflavus]	NEFDFE
WP_186366417.1:1926-1931 Spy0128 family protein [Enterococcus casseliflavus]	NEFDFE
WP_186366417.1:2037-2042 Spy0128 family protein [Enterococcus casseliflavus]	NEFDFE
WP_186366417.1:1261-1265 Spy0128 family protein [Enterococcus casseliflavus]	EFDFE-
WP_325837014.1:1371-1376 Spy0128 family protein [Enterococcus casseliflavus]	NEFDFE
WP_325837014.1:2037-2042 Spy0128 family protein [Enterococcus casseliflavus]	NEFDFE
WP_325837014.1:1261-1265 Spy0128 family protein [Enterococcus casseliflavus]	EFDFE-
WP_311957714.1:1371-1376 Spy0128 family protein [Enterococcus casseliflavus]	NEFDFE
WP_311957714.1:1926-1931 Spy0128 family protein [Enterococcus casseliflavus]	NEFDFE
WP_311957714.1:2037-2042 Spy0128 family protein [Enterococcus casseliflavus]	NEFDFE
WP_311957714.1:1261-1265 Spy0128 family protein [Enterococcus casseliflavus]	EFDFE-
WP_295120044.1:1869-1874 gliding motility-associated C-terminal domain-containing protein [uncultured Chitinophaga sp.]	NEFDFE
WDW20706.1:2065-2070 RNA-dependent RNA polymerase [Songea mammarenavirus]	NEFDFE
XP_049821391.1:1672-1677 protein crumbs isoform X2 [Aethina tumida]	NEFDFE
MEO1517238.1:467-472 gliding motility-associated C-terminal domain-containing protein [Bacteroidota bacterium]	NEFDFE
MEO1624114.1:467-472 gliding motility-associated C-terminal domain-containing protein [Bacteroidota bacterium]	NEFDFE
WP_244350748.1:1708-1713 Spy0128 family protein [Enterococcus innesii]	NEFDFE
WP_244350748.1:1819-1824 Spy0128 family protein [Enterococcus innesii]	NEFDFE
WP_244350748.1:1930-1935 Spy0128 family protein [Enterococcus innesii]	NEFDFE
WP_244350748.1:1265-1269 Spy0128 family protein [Enterococcus innesii]	EFDFE-
MBE6170193.1:1372-1377 LPXTG cell wall anchor domain-containing protein [Enterococcus casseliflavus]	NEFDFE
MBE6170193.1:1483-1488 LPXTG cell wall anchor domain-containing protein [Enterococcus casseliflavus]	NEFDFE
MBE6170193.1:1705-1710 LPXTG cell wall anchor domain-containing protein [Enterococcus casseliflavus]	NEFDFE
MBE6170193.1:1816-1821 LPXTG cell wall anchor domain-containing protein [Enterococcus casseliflavus]	NEFDFE
MBE6170193.1:1927-1932 LPXTG cell wall anchor domain-containing protein [Enterococcus casseliflavus]	NEFDFE
MBE6170193.1:1262-1266 LPXTG cell wall anchor domain-containing protein [Enterococcus casseliflavus]	EFDFE-
WP_128433033.1:1372-1377 Spy0128 family protein [Enterococcus casseliflavus]	NEFDFE
WP_128433033.1:1816-1821 Spy0128 family protein [Enterococcus casseliflavus]	NEFDFE
WP_128433033.1:1262-1266 Spy0128 family protein [Enterococcus casseliflavus]	EFDFE-
WP_081357383.1:1372-1377 Spy0128 family protein [Enterococcus casseliflavus]	NEFDFE
WP_081357383.1:1705-1710 Spy0128 family protein [Enterococcus casseliflavus]	NEFDFE
WP_081357383.1:1816-1821 Spy0128 family protein [Enterococcus casseliflavus]	NEFDFE
WP_081357383.1:1262-1266 Spy0128 family protein [Enterococcus casseliflavus]	EFDFE-
WP_185080184.1:1372-1377 Spy0128 family protein [Enterococcus casseliflavus]	NEFDFE
WP_185080184.1:1705-1710 Spy0128 family protein [Enterococcus casseliflavus]	NEFDFE
WP_185080184.1:1927-1932 Spy0128 family protein [Enterococcus casseliflavus]	NEFDFE
WP_185080184.1:1262-1266 Spy0128 family protein [Enterococcus casseliflavus]	EFDFE-
WP_156237249.1:1371-1376 Spy0128 family protein [Enterococcus casseliflavus]	NEFDFE
WP_156237249.1:1926-1931 Spy0128 family protein [Enterococcus casseliflavus]	NEFDFE
WP_156237249.1:1261-1265 Spy0128 family protein [Enterococcus casseliflavus]	EFDFE-
WP_270288121.1:1704-1709 Spy0128 family protein [Enterococcus casseliflavus]	NEFDFE
WP_270288121.1:1926-1931 Spy0128 family protein [Enterococcus casseliflavus]	NEFDFE
WP_270288121.1:1261-1265 Spy0128 family protein [Enterococcus casseliflavus]	EFDFE-
WP_270267109.1:1371-1376 Spy0128 family protein [Enterococcus casseliflavus]	NEFDFE
WP_270267109.1:1926-1931 Spy0128 family protein [Enterococcus casseliflavus]	NEFDFE
WP_270267109.1:1261-1265 Spy0128 family protein [Enterococcus casseliflavus]	EFDFE-
WP_375852989.1:1371-1376 Spy0128 family protein [Enterococcus casseliflavus]	NEFDFE
WP_375852989.1:1926-1931 Spy0128 family protein [Enterococcus casseliflavus]	NEFDFE
WP_375852989.1:1261-1265 Spy0128 family protein [Enterococcus casseliflavus]	EFDFE-
WP_115233007.1:1371-1376 Spy0128 family protein [Enterococcus casseliflavus]	NEFDFE
WP_115233007.1:1926-1931 Spy0128 family protein [Enterococcus casseliflavus]	NEFDFE
WP_115233007.1:1261-1265 Spy0128 family protein [Enterococcus casseliflavus]	EFDFE-
WP_325816802.1:1371-1376 Spy0128 family protein [Enterococcus casseliflavus]	NEFDFE
WP_325816802.1:1815-1820 Spy0128 family protein [Enterococcus casseliflavus]	NEFDFE
WP_325816802.1:1926-1931 Spy0128 family protein [Enterococcus casseliflavus]	NEFDFE
WP_325816802.1:1261-1265 Spy0128 family protein [Enterococcus casseliflavus]	EFDFE-
WP_167827257.1:1371-1376 Spy0128 family protein [Enterococcus casseliflavus]	NEFDFE
WP_167827257.1:1815-1820 Spy0128 family protein [Enterococcus casseliflavus]	NEFDFE
WP_167827257.1:1261-1265 Spy0128 family protein [Enterococcus casseliflavus]	EFDFE-
WP_101699557.1:1815-1820 Spy0128 family protein [Enterococcus sp. CR-Ec1]	NEFDFE
WP_101699557.1:1926-1931 Spy0128 family protein [Enterococcus sp. CR-Ec1]	NEFDFE
WP_375806921.1:1371-1376 Spy0128 family protein [Enterococcus casseliflavus]	NEFDFE
WP_375806921.1:1926-1931 Spy0128 family protein [Enterococcus casseliflavus]	NEFDFE
WP_375806921.1:1261-1265 Spy0128 family protein [Enterococcus casseliflavus]	EFDFE-
WP_270277066.1:1704-1709 Spy0128 family protein [Enterococcus casseliflavus]	NEFDFE
WP_270277066.1:1926-1931 Spy0128 family protein [Enterococcus casseliflavus]	NEFDFE
WP_270277066.1:1261-1265 Spy0128 family protein [Enterococcus casseliflavus]	EFDFE-
WP_349702323.1:1371-1376 Spy0128 family protein [Enterococcus innesii]	NEFDFE
WP_349702323.1:1482-1487 Spy0128 family protein [Enterococcus innesii]	NEFDFE
WP_349702323.1:1815-1820 Spy0128 family protein [Enterococcus innesii]	NEFDFE
WP_349702323.1:1926-1931 Spy0128 family protein [Enterococcus innesii]	NEFDFE
WP_349702323.1:1261-1265 Spy0128 family protein [Enterococcus innesii]	EFDFE-
WP_086295777.1:1371-1376 Spy0128 family protein [Enterococcus sp. 3G6_DIV0642]	NEFDFE
WP_086295777.1:1815-1820 Spy0128 family protein [Enterococcus sp. 3G6_DIV0642]	NEFDFE
WP_086295777.1:1261-1265 Spy0128 family protein [Enterococcus sp. 3G6_DIV0642]	EFDFE-
WP_270787955.1:1371-1376 MULTISPECIES: Spy0128 family protein [Enterococcus]	NEFDFE
WP_270787955.1:1815-1820 MULTISPECIES: Spy0128 family protein [Enterococcus]	NEFDFE
WP_270787955.1:1261-1265 MULTISPECIES: Spy0128 family protein [Enterococcus]	EFDFE-
WP_195266413.1:1371-1376 Spy0128 family protein [Enterococcus innesii]	NEFDFE
WP_195266413.1:1482-1487 Spy0128 family protein [Enterococcus innesii]	NEFDFE
WP_195266413.1:1815-1820 Spy0128 family protein [Enterococcus innesii]	NEFDFE
WP_195266413.1:1926-1931 Spy0128 family protein [Enterococcus innesii]	NEFDFE
WP_195266413.1:1261-1265 Spy0128 family protein [Enterococcus innesii]	EFDFE-
WP_325844063.1:1371-1376 Spy0128 family protein [Enterococcus casseliflavus]	NEFDFE
WP_325844063.1:1926-1931 Spy0128 family protein [Enterococcus casseliflavus]	NEFDFE
WP_325844063.1:1261-1265 Spy0128 family protein [Enterococcus casseliflavus]	EFDFE-
WP_167822362.1:1371-1376 Spy0128 family protein [Enterococcus casseliflavus]	NEFDFE
WP_167822362.1:1926-1931 Spy0128 family protein [Enterococcus casseliflavus]	NEFDFE
WP_167822362.1:1261-1265 Spy0128 family protein [Enterococcus casseliflavus]	EFDFE-
WP_087626662.1:1371-1376 Spy0128 family protein [Enterococcus sp. 6D12_DIV0197]	NEFDFE
WP_087626662.1:1704-1709 Spy0128 family protein [Enterococcus sp. 6D12_DIV0197]	NEFDFE
WP_087626662.1:1926-1931 Spy0128 family protein [Enterococcus sp. 6D12_DIV0197]	NEFDFE
WP_087626662.1:1261-1265 Spy0128 family protein [Enterococcus sp. 6D12_DIV0197]	EFDFE-
WP_311903546.1:1371-1376 Spy0128 family protein [Enterococcus casseliflavus]	NEFDFE
WP_311903546.1:1926-1931 Spy0128 family protein [Enterococcus casseliflavus]	NEFDFE
WP_311903546.1:1261-1265 Spy0128 family protein [Enterococcus casseliflavus]	EFDFE-
WP_354018287.1:1371-1376 Spy0128 family protein [Enterococcus casseliflavus]	NEFDFE
WP_354018287.1:1815-1820 Spy0128 family protein [Enterococcus casseliflavus]	NEFDFE
WP_354018287.1:1261-1265 Spy0128 family protein [Enterococcus casseliflavus]	EFDFE-
WP_081343882.1:1371-1376 Spy0128 family protein [Enterococcus casseliflavus]	NEFDFE
WP_081343882.1:1815-1820 Spy0128 family protein [Enterococcus casseliflavus]	NEFDFE
WP_081343882.1:1261-1265 Spy0128 family protein [Enterococcus casseliflavus]	EFDFE-
WP_271814183.1:1371-1376 Spy0128 family protein [Enterococcus casseliflavus]	NEFDFE
WP_271814183.1:1926-1931 Spy0128 family protein [Enterococcus casseliflavus]	NEFDFE
WP_271814183.1:1261-1265 Spy0128 family protein [Enterococcus casseliflavus]	EFDFE-
WP_153884013.1:1368-1373 Spy0128 family protein [Enterococcus casseliflavus]	NEFDFE
WP_153884013.1:1923-1928 Spy0128 family protein [Enterococcus casseliflavus]	NEFDFE
WP_336682645.1:1368-1373 Spy0128 family protein [Enterococcus casseliflavus]	NEFDFE
WP_336682645.1:1812-1817 Spy0128 family protein [Enterococcus casseliflavus]	NEFDFE
WP_336682645.1:1923-1928 Spy0128 family protein [Enterococcus casseliflavus]	NEFDFE
WP_336682645.1:1258-1262 Spy0128 family protein [Enterococcus casseliflavus]	EFDFE-
WP_086298893.1:1808-1813 Spy0128 family protein, partial [Enterococcus sp. 3C8_DIV0646]	NEFDFE
WP_086298893.1:1919-1924 Spy0128 family protein, partial [Enterococcus sp. 3C8_DIV0646]	NEFDFE
WP_086298893.1:1254-1258 Spy0128 family protein, partial [Enterococcus sp. 3C8_DIV0646]	EFDFE-
WP_367189406.1:2112-2117 amino acid adenylation domain-containing protein [Burkholderia sp. Ed8]	NEFDFE
MCG8331934.1:1637-1642 T9SS type A sorting domain-containing protein [Chitinophagales bacterium]	NEFDFE
XP_038897879.1:724-729 uncharacterized protein LOC120085770 [Benincasa hispida]	NEFDFE
XP_022139490.1:719-724 uncharacterized protein At1g21580 [Momordica charantia]	NEFDFE
WP_231435932.1:1323-1328 Spy0128 family protein [Enterococcus casseliflavus]	NEFDFE
WP_231435932.1:1656-1661 Spy0128 family protein [Enterococcus casseliflavus]	NEFNFE
WP_231435932.1:1213-1217 Spy0128 family protein [Enterococcus casseliflavus]	EFDFE-
WP_325837626.1:1371-1376 Spy0128 family protein, partial [Enterococcus casseliflavus]	NEFDFE
WP_325837626.1:1926-1931 Spy0128 family protein, partial [Enterococcus casseliflavus]	NEFDFE
WP_325837626.1:2037-2042 Spy0128 family protein, partial [Enterococcus casseliflavus]	NEFDFE
WP_325837626.1:1261-1265 Spy0128 family protein, partial [Enterococcus casseliflavus]	EFDFE-
MCK9471122.1:303-308 InlB B-repeat-containing protein [Bacilli bacterium]	NEFDFE
WP_302963547.1:1440-1445 InlB B-repeat-containing protein [uncultured Adlercreutzia sp.]	NEFDFE
PIN98223.1:1296-1301 MAG: hypothetical protein COT90_05340 [Candidatus Diapherotrites archaeon CG10_big_fil_rev_8_21_14_0_10_31_34]	NEFDFE
WP_349708294.1:1377-1382 Spy0128 family protein [Enterococcus casseliflavus]	NEFDFE
WP_349708294.1:1599-1604 Spy0128 family protein [Enterococcus casseliflavus]	NEFDFE
WP_349708294.1:1710-1715 Spy0128 family protein [Enterococcus casseliflavus]	NEFDFE
WP_349708294.1:1821-1826 Spy0128 family protein [Enterococcus casseliflavus]	NEFDFE
WP_349708294.1:1267-1271 Spy0128 family protein [Enterococcus casseliflavus]	EFDFE-
WP_269924488.1:1374-1379 Spy0128 family protein [Enterococcus innesii]	NEFDFE
WP_269924488.1:1707-1712 Spy0128 family protein [Enterococcus innesii]	NEFDFE
WP_269924488.1:1818-1823 Spy0128 family protein [Enterococcus innesii]	NEFDFE
WP_269924488.1:1264-1268 Spy0128 family protein [Enterococcus innesii]	EFDFE-
WP_200143129.1:1373-1378 Spy0128 family protein [Enterococcus sp. S53]	NEFDFE
WP_200143129.1:1706-1711 Spy0128 family protein [Enterococcus sp. S53]	NEFDFE
WP_200143129.1:1817-1822 Spy0128 family protein [Enterococcus sp. S53]	NEFDFE
WP_200143129.1:1263-1267 Spy0128 family protein [Enterococcus sp. S53]	EFDFE-
WP_368256604.1:1373-1378 Spy0128 family protein [Enterococcus innesii]	NEFDFE
WP_368256604.1:1595-1600 Spy0128 family protein [Enterococcus innesii]	NEFDFE
WP_368256604.1:1706-1711 Spy0128 family protein [Enterococcus innesii]	NEFDFE
WP_368256604.1:1817-1822 Spy0128 family protein [Enterococcus innesii]	NEFDFE
WP_368256604.1:1263-1267 Spy0128 family protein [Enterococcus innesii]	EFDFE-
WP_325811485.1:1373-1378 Spy0128 family protein [Enterococcus innesii]	NEFDFE
WP_325811485.1:1595-1600 Spy0128 family protein [Enterococcus innesii]	NEFDFE
WP_325811485.1:1706-1711 Spy0128 family protein [Enterococcus innesii]	NEFDFE
WP_325811485.1:1817-1822 Spy0128 family protein [Enterococcus innesii]	NEFDFE
WP_325811485.1:1263-1267 Spy0128 family protein [Enterococcus innesii]	EFDFE-
WP_216682101.1:1373-1378 Spy0128 family protein [Enterococcus innesii]	NEFDFE
WP_216682101.1:1706-1711 Spy0128 family protein [Enterococcus innesii]	NEFDFE
WP_216682101.1:1817-1822 Spy0128 family protein [Enterococcus innesii]	NEFDFE
WP_216682101.1:1263-1267 Spy0128 family protein [Enterococcus innesii]	EFDFE-
WP_375814671.1:1372-1377 Spy0128 family protein [Enterococcus casseliflavus]	NEFDFE
WP_375814671.1:1705-1710 Spy0128 family protein [Enterococcus casseliflavus]	NEFDFE
WP_375814671.1:1262-1266 Spy0128 family protein [Enterococcus casseliflavus]	EFDFE-
WP_375820293.1:1372-1377 Spy0128 family protein [Enterococcus casseliflavus]	NEFDFE
WP_375820293.1:1705-1710 Spy0128 family protein [Enterococcus casseliflavus]	NEFDFE
WP_375820293.1:1816-1821 Spy0128 family protein [Enterococcus casseliflavus]	NEFDFE
WP_375820293.1:1262-1266 Spy0128 family protein [Enterococcus casseliflavus]	EFDFE-
WP_271771811.1:1372-1377 Spy0128 family protein [Enterococcus casseliflavus]	NEFDFE
WP_271771811.1:1705-1710 Spy0128 family protein [Enterococcus casseliflavus]	NEFDFE
WP_271771811.1:1816-1821 Spy0128 family protein [Enterococcus casseliflavus]	NEFDFE
WP_271771811.1:1262-1266 Spy0128 family protein [Enterococcus casseliflavus]	EFDFE-
WP_223080414.1:1372-1377 Spy0128 family protein [Enterococcus casseliflavus]	NEFDFE
WP_223080414.1:1705-1710 Spy0128 family protein [Enterococcus casseliflavus]	NEFDFE
WP_223080414.1:1816-1821 Spy0128 family protein [Enterococcus casseliflavus]	NEFDFE
WP_223080414.1:1262-1266 Spy0128 family protein [Enterococcus casseliflavus]	EFDFE-
WP_194194205.1:1372-1377 Spy0128 family protein [Enterococcus casseliflavus]	NEFDFE
WP_194194205.1:1483-1488 Spy0128 family protein [Enterococcus casseliflavus]	NEFDFE
WP_194194205.1:1705-1710 Spy0128 family protein [Enterococcus casseliflavus]	NEFDFE
WP_194194205.1:1816-1821 Spy0128 family protein [Enterococcus casseliflavus]	NEFDFE
WP_194194205.1:1262-1266 Spy0128 family protein [Enterococcus casseliflavus]	EFDFE-
WP_325907666.1:1372-1377 Spy0128 family protein [Enterococcus innesii]	NEFDFE
WP_325907666.1:1594-1599 Spy0128 family protein [Enterococcus innesii]	NEFDFE
WP_325907666.1:1705-1710 Spy0128 family protein [Enterococcus innesii]	NEFDFE
WP_325907666.1:1816-1821 Spy0128 family protein [Enterococcus innesii]	NEFDFE
WP_325907666.1:1262-1266 Spy0128 family protein [Enterococcus innesii]	EFDFE-
WP_010748882.1:1372-1377 Spy0128 family protein [Enterococcus casseliflavus]	NEFDFE
WP_010748882.1:1705-1710 Spy0128 family protein [Enterococcus casseliflavus]	NEFDFE
WP_010748882.1:1262-1266 Spy0128 family protein [Enterococcus casseliflavus]	EFDFE-
RHK03676.1:1372-1377 LPXTG cell wall anchor domain-containing protein [Enterococcus casseliflavus]	NEFDFE
RHK03676.1:1594-1599 LPXTG cell wall anchor domain-containing protein [Enterococcus casseliflavus]	NEFDFE
RHK03676.1:1705-1710 LPXTG cell wall anchor domain-containing protein [Enterococcus casseliflavus]	NEFDFE
RHK03676.1:1816-1821 LPXTG cell wall anchor domain-containing protein [Enterococcus casseliflavus]	NEFDFE
RHK03676.1:1262-1266 LPXTG cell wall anchor domain-containing protein [Enterococcus casseliflavus]	EFDFE-
WP_375838803.1:1372-1377 Spy0128 family protein [Enterococcus casseliflavus]	NEFDFE
WP_375838803.1:1594-1599 Spy0128 family protein [Enterococcus casseliflavus]	NEFDFE
WP_375838803.1:1705-1710 Spy0128 family protein [Enterococcus casseliflavus]	NEFDFE
WP_375838803.1:1816-1821 Spy0128 family protein [Enterococcus casseliflavus]	NEFDFE
WP_375838803.1:1262-1266 Spy0128 family protein [Enterococcus casseliflavus]	EFDFE-
WP_289230142.1:1372-1377 MULTISPECIES: Spy0128 family protein [unclassified Enterococcus]	NEFDFE
WP_289230142.1:1705-1710 MULTISPECIES: Spy0128 family protein [unclassified Enterococcus]	NEFDFE
WP_289230142.1:1816-1821 MULTISPECIES: Spy0128 family protein [unclassified Enterococcus]	NEFDFE
WP_289230142.1:1262-1266 MULTISPECIES: Spy0128 family protein [unclassified Enterococcus]	EFDFE-
WP_221679046.1:1372-1377 MULTISPECIES: Spy0128 family protein [Enterococcus]	NEFDFE
WP_221679046.1:1816-1821 MULTISPECIES: Spy0128 family protein [Enterococcus]	NEFDFE
WP_221679046.1:1705-1710 MULTISPECIES: Spy0128 family protein [Enterococcus]	NDFDFE
WP_221679046.1:1262-1266 MULTISPECIES: Spy0128 family protein [Enterococcus]	EFDFE-
WP_201705521.1:1372-1377 Spy0128 family protein [Enterococcus casseliflavus]	NEFDFE
WP_201705521.1:1705-1710 Spy0128 family protein [Enterococcus casseliflavus]	NEFDFE
WP_201705521.1:1816-1821 Spy0128 family protein [Enterococcus casseliflavus]	NEFDFE
WP_201705521.1:1262-1266 Spy0128 family protein [Enterococcus casseliflavus]	EFDFE-
WP_096741960.1:1372-1377 MULTISPECIES: Spy0128 family protein [unclassified Enterococcus]	NEFDFE
WP_096741960.1:1705-1710 MULTISPECIES: Spy0128 family protein [unclassified Enterococcus]	NEFDFE
WP_096741960.1:1816-1821 MULTISPECIES: Spy0128 family protein [unclassified Enterococcus]	NEFDFE
WP_096741960.1:1262-1266 MULTISPECIES: Spy0128 family protein [unclassified Enterococcus]	EFDFE-
BFI80257.1:1371-1376 hypothetical protein ECKB_32230 [Enterococcus casseliflavus]	NEFDFE
BFI80257.1:1704-1709 hypothetical protein ECKB_32230 [Enterococcus casseliflavus]	NEFDFE
BFI80257.1:1261-1265 hypothetical protein ECKB_32230 [Enterococcus casseliflavus]	EFDFE-
WP_311947852.1:1371-1376 Spy0128 family protein [Enterococcus casseliflavus]	NEFDFE
WP_311947852.1:1704-1709 Spy0128 family protein [Enterococcus casseliflavus]	NEFDFE
WP_311947852.1:1261-1265 Spy0128 family protein [Enterococcus casseliflavus]	EFDFE-
WP_311954466.1:1371-1376 Spy0128 family protein [Enterococcus casseliflavus]	NEFDFE
WP_311954466.1:1704-1709 Spy0128 family protein [Enterococcus casseliflavus]	NEFDFE
WP_311954466.1:1261-1265 Spy0128 family protein [Enterococcus casseliflavus]	EFDFE-
WP_301388541.1:1371-1376 Spy0128 family protein [Enterococcus entomosocium]	NEFDFE
WP_301388541.1:1704-1709 Spy0128 family protein [Enterococcus entomosocium]	NEFDFE
WP_301388541.1:1815-1820 Spy0128 family protein [Enterococcus entomosocium]	NEFDFE
WP_301388541.1:1261-1265 Spy0128 family protein [Enterococcus entomosocium]	EFDFE-
WP_081117229.1:1371-1376 Spy0128 family protein [Enterococcus casseliflavus]	NEFDFE
WP_081117229.1:1704-1709 Spy0128 family protein [Enterococcus casseliflavus]	NEFDFE
WP_081117229.1:1261-1265 Spy0128 family protein [Enterococcus casseliflavus]	EFDFE-
WP_086372471.1:1593-1598 Spy0128 family protein [Enterococcus sp. 4E1_DIV0656]	NEFDFE
WP_086372471.1:1704-1709 Spy0128 family protein [Enterococcus sp. 4E1_DIV0656]	NEFDFE
WP_086372471.1:1815-1820 Spy0128 family protein [Enterococcus sp. 4E1_DIV0656]	NEFDFE
WP_086372471.1:1261-1265 Spy0128 family protein [Enterococcus sp. 4E1_DIV0656]	EFDFE-
WP_270274419.1:1371-1376 Spy0128 family protein [Enterococcus casseliflavus]	NEFDFE
WP_270274419.1:1704-1709 Spy0128 family protein [Enterococcus casseliflavus]	NEFDFE
WP_270274419.1:1815-1820 Spy0128 family protein [Enterococcus casseliflavus]	NEFDFE
WP_270274419.1:1261-1265 Spy0128 family protein [Enterococcus casseliflavus]	EFDFE-
WP_223597804.1:1704-1709 Spy0128 family protein [Enterococcus casseliflavus]	NEFDFE
WP_223597804.1:1261-1265 Spy0128 family protein [Enterococcus casseliflavus]	EFDFE-
WP_270286766.1:1371-1376 Spy0128 family protein [Enterococcus casseliflavus]	NEFDFE
WP_270286766.1:1815-1820 Spy0128 family protein [Enterococcus casseliflavus]	NEFDFE
WP_270286766.1:1261-1265 Spy0128 family protein [Enterococcus casseliflavus]	EFDFE-
WP_140966051.1:1704-1709 Spy0128 family protein [Enterococcus sp. OL5]	NEFDFE
WP_140966051.1:1815-1820 Spy0128 family protein [Enterococcus sp. OL5]	NEFDFE
WP_140966051.1:1261-1265 Spy0128 family protein [Enterococcus sp. OL5]	EFDFE-
WP_368264289.1:1371-1376 Spy0128 family protein [Enterococcus innesii]	NEFDFE
WP_368264289.1:1593-1598 Spy0128 family protein [Enterococcus innesii]	NEFDFE
WP_368264289.1:1704-1709 Spy0128 family protein [Enterococcus innesii]	NEFDFE
WP_368264289.1:1815-1820 Spy0128 family protein [Enterococcus innesii]	NEFDFE
WP_194185551.1:1371-1376 Spy0128 family protein [Enterococcus casseliflavus]	NEFDFE
WP_194185551.1:1704-1709 Spy0128 family protein [Enterococcus casseliflavus]	NEFDFE
WP_194185551.1:1261-1265 Spy0128 family protein [Enterococcus casseliflavus]	EFDFE-
WP_275626473.1:1593-1598 Spy0128 family protein [Enterococcus casseliflavus]	NEFDFE
WP_275626473.1:1704-1709 Spy0128 family protein [Enterococcus casseliflavus]	NEFDFE
WP_275626473.1:1815-1820 Spy0128 family protein [Enterococcus casseliflavus]	NEFDFE
WP_275626473.1:1261-1265 Spy0128 family protein [Enterococcus casseliflavus]	EFDFE-
WP_195961635.1:1371-1376 Spy0128 family protein [Enterococcus casseliflavus]	NEFDFE
WP_195961635.1:1815-1820 Spy0128 family protein [Enterococcus casseliflavus]	NEFDFE
WP_195961635.1:1261-1265 Spy0128 family protein [Enterococcus casseliflavus]	EFDFE-
WP_284591785.1:1371-1376 Spy0128 family protein [Enterococcus casseliflavus]	NEFDFE
WP_284591785.1:1704-1709 Spy0128 family protein [Enterococcus casseliflavus]	NEFDFE
WP_284591785.1:1815-1820 Spy0128 family protein [Enterococcus casseliflavus]	NEFDFE
WP_284591785.1:1261-1265 Spy0128 family protein [Enterococcus casseliflavus]	EFDFE-
WP_144809687.1:1371-1376 Spy0128 family protein [Enterococcus casseliflavus]	NEFDFE
WP_144809687.1:1593-1598 Spy0128 family protein [Enterococcus casseliflavus]	NEFDFE
WP_144809687.1:1704-1709 Spy0128 family protein [Enterococcus casseliflavus]	NEFDFE
WP_144809687.1:1815-1820 Spy0128 family protein [Enterococcus casseliflavus]	NEFDFE
WP_086291471.1:1371-1376 MULTISPECIES: Spy0128 family protein [unclassified Enterococcus]	NEFDFE
WP_086291471.1:1704-1709 MULTISPECIES: Spy0128 family protein [unclassified Enterococcus]	NEFDFE
WP_086291471.1:1815-1820 MULTISPECIES: Spy0128 family protein [unclassified Enterococcus]	NEFDFE
WP_086291471.1:1261-1265 MULTISPECIES: Spy0128 family protein [unclassified Enterococcus]	EFDFE-
WP_231473163.1:1371-1376 Spy0128 family protein [Enterococcus casseliflavus]	NEFDFE
WP_231473163.1:1815-1820 Spy0128 family protein [Enterococcus casseliflavus]	NEFDFE
WP_231473163.1:1261-1265 Spy0128 family protein [Enterococcus casseliflavus]	EFDFE-
WP_139960347.1:1593-1598 MULTISPECIES: Spy0128 family protein [unclassified Enterococcus]	NEFDFE
WP_139960347.1:1704-1709 MULTISPECIES: Spy0128 family protein [unclassified Enterococcus]	NEFDFE
WP_139960347.1:1815-1820 MULTISPECIES: Spy0128 family protein [unclassified Enterococcus]	NEFDFE
WP_139960347.1:1261-1265 MULTISPECIES: Spy0128 family protein [unclassified Enterococcus]	EFDFE-
WP_142425204.1:1371-1376 Spy0128 family protein [Enterococcus casseliflavus]	NEFDFE
WP_142425204.1:1815-1820 Spy0128 family protein [Enterococcus casseliflavus]	NEFDFE
WP_142425204.1:1261-1265 Spy0128 family protein [Enterococcus casseliflavus]	EFDFE-
WP_262118681.1:1371-1376 Spy0128 family protein [Enterococcus casseliflavus]	NEFDFE
WP_262118681.1:1704-1709 Spy0128 family protein [Enterococcus casseliflavus]	NEFDFE
WP_262118681.1:1261-1265 Spy0128 family protein [Enterococcus casseliflavus]	EFDFE-
WP_325845114.1:1371-1376 Spy0128 family protein [Enterococcus casseliflavus]	NEFDFE
WP_325845114.1:1593-1598 Spy0128 family protein [Enterococcus casseliflavus]	NEFDFE
WP_325845114.1:1704-1709 Spy0128 family protein [Enterococcus casseliflavus]	NEFDFE
WP_325845114.1:1815-1820 Spy0128 family protein [Enterococcus casseliflavus]	NEFDFE
WP_142966874.1:1371-1376 Spy0128 family protein [Enterococcus casseliflavus]	NEFDFE
WP_142966874.1:1815-1820 Spy0128 family protein [Enterococcus casseliflavus]	NEFDFE
WP_142966874.1:1261-1265 Spy0128 family protein [Enterococcus casseliflavus]	EFDFE-
WP_208788530.1:1371-1376 Spy0128 family protein [Enterococcus casseliflavus]	NEFDFE
WP_208788530.1:1704-1709 Spy0128 family protein [Enterococcus casseliflavus]	NEFDFE
WP_208788530.1:1261-1265 Spy0128 family protein [Enterococcus casseliflavus]	EFDFE-
WP_142968606.1:1371-1376 Spy0128 family protein [Enterococcus casseliflavus]	NEFDFE
WP_142968606.1:1815-1820 Spy0128 family protein [Enterococcus casseliflavus]	NEFDFE
WP_142968606.1:1261-1265 Spy0128 family protein [Enterococcus casseliflavus]	EFDFE-
WP_301405831.1:1371-1376 Spy0128 family protein [Enterococcus entomosocium]	NEFDFE
WP_301405831.1:1704-1709 Spy0128 family protein [Enterococcus entomosocium]	NEFDFE
WP_301405831.1:1815-1820 Spy0128 family protein [Enterococcus entomosocium]	NEFDFE
WP_301405831.1:1261-1265 Spy0128 family protein [Enterococcus entomosocium]	EFDFE-
WP_167823213.1:1371-1376 Spy0128 family protein [Enterococcus casseliflavus]	NEFDFE
WP_167823213.1:1704-1709 Spy0128 family protein [Enterococcus casseliflavus]	NEFDFE
WP_167823213.1:1261-1265 Spy0128 family protein [Enterococcus casseliflavus]	EFDFE-
WP_208773636.1:1371-1376 Spy0128 family protein [Enterococcus casseliflavus]	NEFDFE
WP_208773636.1:1704-1709 Spy0128 family protein [Enterococcus casseliflavus]	NEFDFE
WP_208773636.1:1261-1265 Spy0128 family protein [Enterococcus casseliflavus]	EFDFE-
WP_225000772.1:1371-1376 Spy0128 family protein [Enterococcus casseliflavus]	NEFDFE
WP_225000772.1:1704-1709 Spy0128 family protein [Enterococcus casseliflavus]	NEFDFE
WP_225000772.1:1261-1265 Spy0128 family protein [Enterococcus casseliflavus]	EFDFE-
WP_375847804.1:1371-1376 Spy0128 family protein [Enterococcus casseliflavus]	NEFDFE
WP_375847804.1:1704-1709 Spy0128 family protein [Enterococcus casseliflavus]	NEFDFE
WP_375847804.1:1261-1265 Spy0128 family protein [Enterococcus casseliflavus]	EFDFE-
MEQ4507183.1:1371-1376 FctA domain-containing protein [Enterococcus casseliflavus]	NEFDFE
MEQ4507183.1:1815-1820 FctA domain-containing protein [Enterococcus casseliflavus]	NEFDFE
MEQ4507183.1:1261-1265 FctA domain-containing protein [Enterococcus casseliflavus]	EFDFE-
WP_373193370.1:1593-1598 Spy0128 family protein [Enterococcus sp. RIT-PI-f]	NEFDFE
WP_373193370.1:1704-1709 Spy0128 family protein [Enterococcus sp. RIT-PI-f]	NEFDFE
WP_373193370.1:1815-1820 Spy0128 family protein [Enterococcus sp. RIT-PI-f]	NEFDFE
WP_373193370.1:1261-1265 Spy0128 family protein [Enterococcus sp. RIT-PI-f]	EFDFE-
WP_142973488.1:1701-1706 Spy0128 family protein [Enterococcus casseliflavus]	NEFDFE
WP_142973488.1:1812-1817 Spy0128 family protein [Enterococcus casseliflavus]	NEFDFE
WP_142973488.1:1258-1262 Spy0128 family protein [Enterococcus casseliflavus]	EFDFE-
WP_332283231.1:1368-1373 Spy0128 family protein [Enterococcus casseliflavus]	NEFDFE
WP_332283231.1:1812-1817 Spy0128 family protein [Enterococcus casseliflavus]	NEFDFE
WP_332283231.1:1258-1262 Spy0128 family protein [Enterococcus casseliflavus]	EFDFE-
WP_309419611.1:1371-1376 Spy0128 family protein, partial [Enterococcus sp.]	NEFDFE
WP_309419611.1:1815-1820 Spy0128 family protein, partial [Enterococcus sp.]	NEFDFE
WP_309419611.1:1261-1265 Spy0128 family protein, partial [Enterococcus sp.]	EFDFE-
MCL2371214.1:951-956 glycine-rich protein [Candidatus Saccharibacteria bacterium]	NEFDFE
WP_297575047.1:97-102 cell wall-binding repeat-containing protein [uncultured Peptostreptococcus sp.]	NEFDFE
WP_008381756.1:1500-1505 Spy0128 family protein [Enterococcus sp. C1]	NEFDFE
WP_008381756.1:1611-1616 Spy0128 family protein [Enterococcus sp. C1]	NEFDFE
WP_008381756.1:1722-1727 Spy0128 family protein [Enterococcus sp. C1]	NEFDFE
WP_008381756.1:1261-1265 Spy0128 family protein [Enterococcus sp. C1]	EFDFE-
WP_271292333.1:1277-1282 Spy0128 family protein [Enterococcus casseliflavus]	NEFDFE
WP_271292333.1:1610-1615 Spy0128 family protein [Enterococcus casseliflavus]	NEFDFE
WP_271292333.1:1167-1171 Spy0128 family protein [Enterococcus casseliflavus]	EFDFE-
WP_375837644.1:1276-1281 Spy0128 family protein [Enterococcus casseliflavus]	NEFDFE
WP_375837644.1:1609-1614 Spy0128 family protein [Enterococcus casseliflavus]	NEFDFE
WP_375837644.1:1720-1725 Spy0128 family protein [Enterococcus casseliflavus]	NEFDFE
WP_375837644.1:1166-1170 Spy0128 family protein [Enterococcus casseliflavus]	EFDFE-
CAF2957715.1:836-841 unnamed protein product [Rotaria sp. Silwood2]	NEFDFE
WP_368742568.1:1372-1377 Spy0128 family protein [Enterococcus casseliflavus]	NEFDFE
WP_368742568.1:1705-1710 Spy0128 family protein [Enterococcus casseliflavus]	NEFDFE
WP_368742568.1:1262-1266 Spy0128 family protein [Enterococcus casseliflavus]	EFDFE-
WP_015510608.1:1372-1377 Spy0128 family protein [Enterococcus casseliflavus]	NEFDFE
WP_015510608.1:1262-1266 Spy0128 family protein [Enterococcus casseliflavus]	EFDFE-
WP_086316695.1:1704-1709 Spy0128 family protein [Enterococcus sp. 3C7_DIV0644]	NEFDFE
WP_086316695.1:1593-1598 Spy0128 family protein [Enterococcus sp. 3C7_DIV0644]	NEFNFE
WP_086316695.1:1261-1265 Spy0128 family protein [Enterococcus sp. 3C7_DIV0644]	EFDFE-
WP_196044263.1:1593-1598 MULTISPECIES: Spy0128 family protein [Enterococcus]	NEFDFE
WP_196044263.1:1704-1709 MULTISPECIES: Spy0128 family protein [Enterococcus]	NEFDFE
WP_196044263.1:1261-1265 MULTISPECIES: Spy0128 family protein [Enterococcus]	EFDFE-
WP_213357230.1:1371-1376 Spy0128 family protein [Enterococcus casseliflavus]	NEFDFE
WP_213357230.1:1704-1709 Spy0128 family protein [Enterococcus casseliflavus]	NEFDFE
WP_213357230.1:1261-1265 Spy0128 family protein [Enterococcus casseliflavus]	EFDFE-
WP_315044133.1:1593-1598 Spy0128 family protein [uncultured Enterococcus sp.]	NEFDFE
WP_315044133.1:1704-1709 Spy0128 family protein [uncultured Enterococcus sp.]	NEFDFE
WP_271810427.1:1371-1376 Spy0128 family protein [Enterococcus casseliflavus]	NEFDFE
WP_271810427.1:1261-1265 Spy0128 family protein [Enterococcus casseliflavus]	EFDFE-
WP_201690705.1:1704-1709 Spy0128 family protein [Enterococcus casseliflavus]	NEFDFE
WP_201690705.1:1261-1265 Spy0128 family protein [Enterococcus casseliflavus]	EFDFE-
MBR9915957.1:1861-1866 T9SS type A sorting domain-containing protein [Algicola sp.]	NEFDFE
VEU42403.1:1508-1513 unnamed protein product [Pseudo-nitzschia multistriata]	NEFDFE
WP_347483138.1:1371-1376 Spy0128 family protein, partial [Enterococcus casseliflavus]	NEFDFE
WP_347483138.1:1261-1265 Spy0128 family protein, partial [Enterococcus casseliflavus]	EFDFE-
KAF2905263.1:827-832 hypothetical protein ILUMI_00914 [Ignelater luminosus]	NEFDFE
XP_007838281.1:238-243 uncharacterized protein PFICI_11509 [Pestalotiopsis fici W106-1]	NEFDFE
CAF1152756.1:97-102 unnamed protein product [Rotaria sordida]	NEFDFE
XP_069356920.1:328-333 fibroin heavy chain-like isoform X1 [Maniola hyperantus]	NEFDFE
XP_045770836.1:326-331 uncharacterized protein LOC123871224 isoform X1 [Maniola jurtina]	NEFDFE
MDR2791986.1:600-605 Ig-like domain-containing protein [Tannerellaceae bacterium]	NEFDFE
XP_045770838.1:314-319 uncharacterized protein LOC123871224 isoform X2 [Maniola jurtina]	NEFDFE
XP_045770842.1:326-331 uncharacterized protein LOC123871224 isoform X5 [Maniola jurtina]	NEFDFE
XP_045770843.1:326-331 uncharacterized protein LOC123871224 isoform X6 [Maniola jurtina]	NEFDFE
XP_045770839.1:326-331 uncharacterized protein LOC123871224 isoform X3 [Maniola jurtina]	NEFDFE
MBV7327796.1:894-899 alpha/beta fold hydrolase [Chloroflexi bacterium TSY]	NEFDFE
XP_045770844.1:326-331 uncharacterized protein LOC123871224 isoform X7 [Maniola jurtina]	NEFDFE
XP_045770845.1:326-331 uncharacterized protein LOC123871224 isoform X8 [Maniola jurtina]	NEFDFE
WP_313151403.1:1371-1376 Spy0128 family protein, partial [Enterococcus sp.]	NEFDFE
WP_313151403.1:1815-1820 Spy0128 family protein, partial [Enterococcus sp.]	NEFDFE
WP_313151403.1:1261-1265 Spy0128 family protein, partial [Enterococcus sp.]	EFDFE-
KAJ3076195.1:1790-1795 Vacuolar protein sorting-associated protein 8 [Podochytrium sp. JEL0797]	NEFDFE
MCB9236195.1:415-420 PKD domain-containing protein [Bacteroidia bacterium]	NEFDFE
XP_045770846.1:326-331 uncharacterized protein LOC123871224 isoform X9 [Maniola jurtina]	NEFDFE
XP_045770847.1:326-331 uncharacterized protein LOC123871224 isoform X10 [Maniola jurtina]	NEFDFE
WP_159161227.1:1371-1376 Spy0128 family protein [Enterococcus casseliflavus]	NEFDFE
WP_159161227.1:1593-1598 Spy0128 family protein [Enterococcus casseliflavus]	NEFDFE
WP_159161227.1:1261-1265 Spy0128 family protein [Enterococcus casseliflavus]	EFDFE-
MDO7871819.1:1371-1376 FctA domain-containing protein [Enterococcus casseliflavus]	NEFDFE
MDO7871819.1:1261-1265 FctA domain-containing protein [Enterococcus casseliflavus]	EFDFE-
XP_045770848.1:326-331 uncharacterized protein LOC123871224 isoform X11 [Maniola jurtina]	NEFDFE
XP_069356922.1:328-333 uncharacterized protein [Maniola hyperantus]	NEFDFE
WP_142965389.1:1371-1376 Spy0128 family protein, partial [Enterococcus casseliflavus]	NEFDFE
WP_142965389.1:1261-1265 Spy0128 family protein, partial [Enterococcus casseliflavus]	EFDFE-
WP_141373884.1:1371-1376 Spy0128 family protein, partial [Enterococcus casseliflavus]	NEFDFE
WP_141373884.1:1261-1265 Spy0128 family protein, partial [Enterococcus casseliflavus]	EFDFE-
NER01934.1:52-57 phytase [Okeania sp. SIO3C4]	NEFDFE
XP_039266318.1:1635-1640 multimerin-1-like [Styela clava]	NEFDFE
EAA0412036.1:1593-1598 pilin isopeptide linkage domain-containing protein [Listeria monocytogenes]	NEFDFE
EAA0412036.1:1261-1265 pilin isopeptide linkage domain-containing protein [Listeria monocytogenes]	EFDFE-
XP_045770849.1:326-331 uncharacterized protein LOC123871224 isoform X12 [Maniola jurtina]	NEFDFE
WP_284681659.1:1246-1251 calcium-binding protein, partial [Adonisia turfae]	NEFDFE
WP_218213460.1:1371-1376 Spy0128 family protein, partial [Enterococcus casseliflavus]	NEFDFE
WP_218213460.1:1704-1709 Spy0128 family protein, partial [Enterococcus casseliflavus]	NEFDFE
WP_218213460.1:1261-1265 Spy0128 family protein, partial [Enterococcus casseliflavus]	EFDFE-
WP_270290809.1:1371-1376 Spy0128 family protein, partial [Enterococcus casseliflavus]	NEFDFE
WP_270290809.1:1261-1265 Spy0128 family protein, partial [Enterococcus casseliflavus]	EFDFE-
XP_045770850.1:326-331 uncharacterized protein LOC123871224 isoform X13 [Maniola jurtina]	NEFDFE
WP_252708835.1:1429-1434 Spy0128 family protein [Enterococcus innesii]	NEFDFE
WP_252708835.1:1540-1545 Spy0128 family protein [Enterococcus innesii]	NEFDFE
WP_252708835.1:1260-1264 Spy0128 family protein [Enterococcus innesii]	EFDFE-
EAC3855128.1:1593-1598 pilin isopeptide linkage domain-containing protein [Listeria monocytogenes]	NEFDFE
EAC3855128.1:1261-1265 pilin isopeptide linkage domain-containing protein [Listeria monocytogenes]	EFDFE-
XP_045770851.1:326-331 uncharacterized protein LOC123871224 isoform X14 [Maniola jurtina]	NEFDFE
YP_010873724.1:275-280 hypothetical protein RF1 [Justicia mollissima]	NEFDFE
WP_237946749.1:1656-1661 ATP-binding protein [Aliarcobacter butzleri]	NEFDFE
KAJ5583900.1:873-878 hypothetical protein N7450_006564 [Penicillium hetheringtonii]	NEFDFE
MFA5670681.1:284-289 InlB B-repeat-containing protein [Balneolaceae bacterium]	NEFDFE
XP_004351873.1:938-943 uncharacterized protein DFA_09977 [Cavenderia fasciculata]	NEFDFE
WP_259332074.1:1073-1078 Spy0128 family protein [Enterococcus casseliflavus]	NEFDFE
WP_259332074.1:1406-1411 Spy0128 family protein [Enterococcus casseliflavus]	NEFDFE
WP_259332074.1:963-967 Spy0128 family protein [Enterococcus casseliflavus]	EFDFE-
WP_275853582.1:1372-1377 Spy0128 family protein [Enterococcus casseliflavus]	NEFDFE
WP_275853582.1:1705-1710 Spy0128 family protein [Enterococcus casseliflavus]	NEFDFE
WP_275853582.1:1262-1266 Spy0128 family protein [Enterococcus casseliflavus]	EFDFE-
MDU5813592.1:1073-1078 FctA domain-containing protein [Enterococcus casseliflavus]	NEFDFE
MDU5813592.1:1406-1411 FctA domain-containing protein [Enterococcus casseliflavus]	NEFDFE
MDU5813592.1:963-967 FctA domain-containing protein [Enterococcus casseliflavus]	EFDFE-
WP_225582091.1:1067-1072 Spy0128 family protein [Enterococcus casseliflavus]	NEFDFE
WP_225582091.1:1400-1405 Spy0128 family protein [Enterococcus casseliflavus]	NEFDFE
WP_225582091.1:957-961 Spy0128 family protein [Enterococcus casseliflavus]	EFDFE-
MCB0836414.1:1435-1440 cell surface protein SprA [Bacteroidota bacterium]	NEFDFE
WP_252917245.1:73-78 helicase HerA domain-containing protein [Staphylococcus epidermidis]	NEFDFE
XP_041479505.1:572-577 agrin-like [Lytechinus variegatus]	NEFDFE
XP_063965931.1:572-577 agrin-like isoform X1 [Lytechinus pictus]	NEFDFE
VEU36051.1:1428-1433 unnamed protein product [Pseudo-nitzschia multistriata]	NEFDFE
WP_162190143.1:59-64 helicase HerA domain-containing protein [Staphylococcus epidermidis]	NEFDFE
XP_001308596.1:1033-1038 hypothetical protein TVAGG3_0451220 [Trichomonas vaginalis G3]	NEFDFE
XP_063965932.1:572-577 agrin-like isoform X2 [Lytechinus pictus]	NEFDFE
WP_060545293.1:59-64 helicase HerA domain-containing protein [Staphylococcus epidermidis]	NEFDFE
WP_252909256.1:59-64 helicase HerA domain-containing protein [Staphylococcus epidermidis]	NEFDFE
WP_232169512.1:59-64 helicase HerA domain-containing protein [Staphylococcus epidermidis]	NEFDFE
WP_162160093.1:59-64 helicase HerA domain-containing protein [Staphylococcus epidermidis]	NEFDFE
WP_227532566.1:59-64 helicase HerA domain-containing protein [Staphylococcus epidermidis]	NEFDFE
WP_002498525.1:59-64 helicase HerA domain-containing protein [Staphylococcus epidermidis]	NEFDFE
MCG1817129.1:59-64 DUF87 domain-containing protein [Staphylococcus epidermidis]	NEFDFE
WP_070501277.1:59-64 MULTISPECIES: helicase HerA domain-containing protein [Staphylococcus]	NEFDFE
WP_032603445.1:59-64 helicase HerA domain-containing protein [Staphylococcus epidermidis]	NEFDFE
MCG2251143.1:59-64 DUF87 domain-containing protein [Staphylococcus epidermidis]	NEFDFE
WP_151507669.1:59-64 helicase HerA domain-containing protein [Staphylococcus epidermidis]	NEFDFE
MDU1576913.1:59-64 DUF87 domain-containing protein [Staphylococcus epidermidis]	NEFDFE
WP_203161370.1:59-64 helicase HerA domain-containing protein [Staphylococcus epidermidis]	NEFDFE
WP_153984388.1:59-64 helicase HerA domain-containing protein [Staphylococcus epidermidis]	NEFDFE
MCG1717755.1:59-64 DUF87 domain-containing protein [Staphylococcus epidermidis]	NEFDFE
WP_002503728.1:59-64 helicase HerA domain-containing protein [Staphylococcus epidermidis]	NEFDFE
WP_186331501.1:59-64 helicase HerA domain-containing protein [Staphylococcus epidermidis]	NEFDFE
KAJ3437597.1:707-712 microtubule associated protein [Anaeramoeba flamelloides]	NEFDFE
WP_213334998.1:1371-1376 Spy0128 family protein [Enterococcus casseliflavus]	NEFDFE
WP_213334998.1:1482-1487 Spy0128 family protein [Enterococcus casseliflavus]	NQFDFE
WP_213334998.1:1261-1265 Spy0128 family protein [Enterococcus casseliflavus]	EFDFE-
WP_158539833.1:608-613 InlB B-repeat-containing protein [Gordonibacter sp. 28C]	NEFDFE
WP_158539833.1:1044-1048 InlB B-repeat-containing protein [Gordonibacter sp. 28C]	EFDFE-
WP_333718836.1:1371-1376 Spy0128 family protein [Enterococcus casseliflavus]	NEFDFE
WP_333718836.1:1261-1265 Spy0128 family protein [Enterococcus casseliflavus]	EFDFE-
KAJ6233527.1:703-708 microtubule associated protein [Anaeramoeba flamelloides]	NEFDFE
KAE9553245.1:1221-1226 hypothetical protein FO519_003553 [Halicephalobus sp. NKZ332]	NEFDFE
RDB59883.1:597-602 hypothetical protein C1878_14505 [Gordonibacter sp. 28C]	NEFDFE
RDB59883.1:1033-1037 hypothetical protein C1878_14505 [Gordonibacter sp. 28C]	EFDFE-
EAC9273953.1:1593-1598 pilin isopeptide linkage domain-containing protein [Listeria monocytogenes]	NEFDFE
EAC9273953.1:1261-1265 pilin isopeptide linkage domain-containing protein [Listeria monocytogenes]	EFDFE-
NEP79834.1:52-57 phytase [Okeania sp. SIO3B3]	NEFDFE
EAC5475545.1:1593-1598 pilin isopeptide linkage domain-containing protein [Listeria monocytogenes]	NEFDFE
EAC5475545.1:1261-1265 pilin isopeptide linkage domain-containing protein [Listeria monocytogenes]	EFDFE-
KAJ5074779.1:533-538 protein furry [Anaeramoeba ignava]	NEFDFE
MEC8848016.1:1596-1601 5'-nucleotidase C-terminal domain-containing protein [Pseudomonadota bacterium]	NEFDFE
XP_063965933.1:572-577 agrin-like isoform X3 [Lytechinus pictus]	NEFDFE
MDY2548514.1:875-880 FctA domain-containing protein [Enterococcus casseliflavus]	NEFDFE
MDY2548514.1:1208-1213 FctA domain-containing protein [Enterococcus casseliflavus]	NEFNFE
MDY2548514.1:765-769 FctA domain-containing protein [Enterococcus casseliflavus]	EFDFE-
WP_260619091.1:875-880 Spy0128 family protein [Enterococcus casseliflavus]	NEFDFE
WP_260619091.1:1208-1213 Spy0128 family protein [Enterococcus casseliflavus]	NEFNFE
WP_260619091.1:765-769 Spy0128 family protein [Enterococcus casseliflavus]	EFDFE-
WP_272017454.1:874-879 Spy0128 family protein [Enterococcus innesii]	NEFDFE
WP_272017454.1:1318-1323 Spy0128 family protein [Enterococcus innesii]	NEFDFE
WP_272017454.1:1429-1434 Spy0128 family protein [Enterococcus innesii]	NEFDFE
WP_272017454.1:764-768 Spy0128 family protein [Enterococcus innesii]	EFDFE-
XP_063965934.1:572-577 agrin-like isoform X4 [Lytechinus pictus]	NEFDFE
CAL1353335.1:1454-1459 unnamed protein product [Linum trigynum]	NEFDFE
CAI0377082.1:1454-1459 unnamed protein product [Linum tenue]	NEFDFE
WP_087664460.1:1593-1598 Spy0128 family protein, partial [Enterococcus sp. 8E11_MSG4843]	NEFDFE
WP_087664460.1:1261-1265 Spy0128 family protein, partial [Enterococcus sp. 8E11_MSG4843]	EFDFE-
OEU14619.1:1354-1359 ankyrin repeat-containing serine/threonine protein kinase [Fragilariopsis cylindrus CCMP1102]	NEFDFE
KAH3663496.1:296-301 hypothetical protein WICMUC_005935 [Wickerhamomyces mucosus]	NEFDFE
WP_252704688.1:956-961 Spy0128 family protein, partial [Enterococcus faecium]	NEFDFE
WP_252704688.1:1178-1183 Spy0128 family protein, partial [Enterococcus faecium]	NEFDFE
WP_252704688.1:1289-1294 Spy0128 family protein, partial [Enterococcus faecium]	NEFDFE
WP_252704688.1:1400-1405 Spy0128 family protein, partial [Enterococcus faecium]	NEFDFE
WP_313263653.1:1371-1376 Spy0128 family protein, partial [Enterococcus sp.]	NEFDFE
WP_313263653.1:1261-1265 Spy0128 family protein, partial [Enterococcus sp.]	EFDFE-
KAI1717748.1:1119-1124 cadherin-99C [Ditylenchus destructor]	NEFDFE
MDU3373108.1:1323-1328 FctA domain-containing protein [Enterococcus casseliflavus]	NEFDFE
MDU3373108.1:1213-1217 FctA domain-containing protein [Enterococcus casseliflavus]	EFDFE-
HEY1045126.1:689-694 cell surface protein SprA [Bacteroidia bacterium]	NEFDFE
MDP1541888.1:1527-1532 5'-nucleotidase C-terminal domain-containing protein [Polycyclovorans sp.]	NEFDFE
MBU0789378.1:1527-1532 5'-nucleotidase C-terminal domain-containing protein [Gammaproteobacteria bacterium]	NEFDFE
EAC9345253.1:1593-1598 pilin isopeptide linkage domain-containing protein [Listeria monocytogenes]	NEFDFE
EAC9345253.1:1261-1265 pilin isopeptide linkage domain-containing protein [Listeria monocytogenes]	EFDFE-
KAL1829728.1:101-106 hypothetical protein ACET3Z_008140 [Daucus carota]	NEFDFE
OQA77968.1:387-392 MAG: DNA-directed RNA polymerase subunit beta [bacterium ADurb.Bin243]	NEFDFE
HPG57169.1:387-392 hypothetical protein [Candidatus Wallbacteria bacterium]	NEFDFE
WP_086338824.1:1372-1377 Spy0128 family protein, partial [Enterococcus sp. 5B3_DIV0040]	NEFDFE
WP_086338824.1:1594-1599 Spy0128 family protein, partial [Enterococcus sp. 5B3_DIV0040]	NEFDFE
WP_086338824.1:1262-1266 Spy0128 family protein, partial [Enterococcus sp. 5B3_DIV0040]	EFDFE-
HBC75587.1:387-392 hypothetical protein [Candidatus Wallbacteria bacterium]	NEFDFE
WP_107837843.1:565-570 cadherin domain-containing protein [Metasolibacillus meyeri]	NEFDFE
WP_281201987.1:874-879 Spy0128 family protein [Enterococcus innesii]	NEFDFE
WP_281201987.1:1318-1323 Spy0128 family protein [Enterococcus innesii]	NEFDFE
WP_281201987.1:764-768 Spy0128 family protein [Enterococcus innesii]	EFDFE-
EAC5524660.1:1576-1581 pilin isopeptide linkage domain-containing protein [Listeria monocytogenes]	NEFDFE
EAC5524660.1:1244-1248 pilin isopeptide linkage domain-containing protein [Listeria monocytogenes]	EFDFE-
EAC5490872.1:1403-1408 pilin isopeptide linkage domain-containing protein [Listeria monocytogenes]	NEFDFE
EAC5490872.1:1071-1075 pilin isopeptide linkage domain-containing protein [Listeria monocytogenes]	EFDFE-
MAY27013.1:1494-1499 hypothetical protein [Polycyclovorans sp.]	NEFDFE
MCX4167642.1:1371-1376 SpaA isopeptide-forming pilin-related protein [Enterococcus casseliflavus]	NEFDFE
MCX4167642.1:1261-1265 SpaA isopeptide-forming pilin-related protein [Enterococcus casseliflavus]	EFDFE-
WP_247217885.1:561-566 response regulator [Synechococcus sp. C9]	NEFDFE
WP_247217885.1:514-519 response regulator [Synechococcus sp. C9]	NDFDFE
WP_247217885.1:323-327 response regulator [Synechococcus sp. C9]	EFDFE-
WP_247217885.1:418-422 response regulator [Synechococcus sp. C9]	EFDFE-
WP_247217885.1:467-471 response regulator [Synechococcus sp. C9]	EFDFE-
WP_247217885.1:587-591 response regulator [Synechococcus sp. C9]	EFDFE-
WP_247217885.1:611-615 response regulator [Synechococcus sp. C9]	EFDFE-
WP_247217885.1:636-640 response regulator [Synechococcus sp. C9]	EFDFE-
WP_247217885.1:660-664 response regulator [Synechococcus sp. C9]	EFDFE-
WP_247217885.1:685-689 response regulator [Synechococcus sp. C9]	EFDFE-
WP_247217885.1:709-713 response regulator [Synechococcus sp. C9]	EFDFE-
WP_272020614.1:1318-1323 Spy0128 family protein [Enterococcus innesii]	NEFDFE
WP_272020614.1:764-768 Spy0128 family protein [Enterococcus innesii]	EFDFE-
WP_272021539.1:874-879 Spy0128 family protein [Enterococcus innesii]	NEFDFE
WP_272021539.1:1318-1323 Spy0128 family protein [Enterococcus innesii]	NEFDFE
WP_272021539.1:764-768 Spy0128 family protein [Enterococcus innesii]	EFDFE-
TAE75672.1:1039-1044 MAG: hypothetical protein EAZ85_01825 [Bacteroidota bacterium]	NEFDFE
MEN8665381.1:1463-1468 5'-nucleotidase C-terminal domain-containing protein [Polycyclovorans sp.]	NEFDFE
MDP5172000.1:510-515 cell surface protein SprA [Bacteroidia bacterium]	NEFDFE
KAJ3553530.1:786-791 hypothetical protein NP233_g12623 [Leucocoprinus birnbaumii]	NEFDFE
MBT6606388.1:166-171 hypothetical protein [archaeon]	NEFDFE
MBT7251443.1:159-164 hypothetical protein [archaeon]	NEFDFE
MBT7661228.1:159-164 hypothetical protein [archaeon]	NEFDFE
XP_055544790.1:188-193 uncharacterized protein LOC129729909 isoform X1 [Wyeomyia smithii]	NEFDFE
HJE17013.1:1371-1376 Ig-like domain-containing protein [Enterococcus casseliflavus]	NEFDFE
HJE17013.1:1261-1265 Ig-like domain-containing protein [Enterococcus casseliflavus]	EFDFE-
KAJ3561610.1:1041-1046 hypothetical protein NP233_g10090 [Leucocoprinus birnbaumii]	NEFDFE
MBT3642460.1:159-164 hypothetical protein [archaeon]	NEFDFE
XP_060655583.1:195-200 VWFA and cache domain-containing protein CG16868 [Drosophila nasuta]	NEFDFE
XP_062133742.1:195-200 VWFA and cache domain-containing protein CG16868 [Drosophila sulfurigaster albostrigata]	NEFDFE
XP_034105467.1:195-200 VWFA and cache domain-containing protein CG16868 [Drosophila albomicans]	NEFDFE
MDO8537587.1:321-326 hypothetical protein [archaeon]	NEFDFE
MDT2989508.1:1371-1376 FctA domain-containing protein [Enterococcus casseliflavus]	NEFDFE
MDT2989508.1:1261-1265 FctA domain-containing protein [Enterococcus casseliflavus]	EFDFE-
WP_144291157.1:608-613 MULTISPECIES: putative mucin/carbohydrate-binding domain-containing protein [Bacillus]	NEFDFE
WP_333729631.1:608-613 putative mucin/carbohydrate-binding domain-containing protein [Bacillus mobilis]	NEFDFE
WP_246126029.1:495-500 translocation/assembly module TamB domain-containing protein [Bizionia myxarmorum]	NEFDFE
XP_034478702.1:191-196 VWFA and cache domain-containing protein CG16868 [Drosophila innubila]	NEFDFE
XP_055544791.1:188-193 uncharacterized protein LOC129729909 isoform X2 [Wyeomyia smithii]	NEFDFE
XP_017839507.1:201-206 VWFA and cache domain-containing protein CG16868 [Drosophila busckii]	NEFDFE
TYB76470.1:484-489 translocation/assembly module TamB [Bizionia myxarmorum]	NEFDFE
EFO93880.1:939-944 CRE-RBR-2 protein [Caenorhabditis remanei]	NEFDFE
XP_055920952.1:1028-1033 uncharacterized protein LOC129952414 isoform X1 [Eupeodes corollae]	NEFDFE
KRZ90860.1:1420-1425 Inactive rhomboid protein 1 [Trichinella sp. T8]	NEFDFE
XP_055920953.1:1028-1033 uncharacterized protein LOC129952414 isoform X2 [Eupeodes corollae]	NEFDFE
WP_200127200.1:1373-1378 MULTISPECIES: Spy0128 family protein, partial [unclassified Enterococcus]	NEFDFE
WP_200127200.1:1263-1267 MULTISPECIES: Spy0128 family protein, partial [unclassified Enterococcus]	EFDFE-
KAH8372344.1:124-129 hypothetical protein KR093_011076, partial [Drosophila rubida]	NEFDFE
KAH8299765.1:145-150 hypothetical protein KR044_005776, partial [Drosophila immigrans]	NEFDFE
XP_053693276.1:121-126 uncharacterized protein LOC128741465 [Sabethes cyaneus]	NEFDFE
YP_010472362.1:623-628 RNA polymerase beta'' subunit [Pleurosigma intermedium]	NEFDFE
XP_055920954.1:1028-1033 uncharacterized protein LOC129952414 isoform X3 [Eupeodes corollae]	NEFDFE
KAH8413707.1:125-130 hypothetical protein KR222_004348, partial [Zaprionus bogoriensis]	NEFDFE
KAH8403996.1:124-129 hypothetical protein KR215_007789, partial [Drosophila sulfurigaster]	NEFDFE
EKD20240.1:79-84 serine/threonine protein kinase [Drepanopeziza brunnea f. sp. 'multigermtubi' MB_m1]	NEFDFE
KAI9055935.1:79-84 hypothetical protein LZ554_000870 [Drepanopeziza brunnea f. sp. 'monogermtubi']	NEFDFE
OJG31977.1:1371-1376 pilin isopeptide linkage domain protein [Enterococcus casseliflavus]	NEFDFE
OJG31977.1:1261-1265 pilin isopeptide linkage domain protein [Enterococcus casseliflavus]	EFDFE-
WP_288307589.1:1377-1382 Spy0128 family protein, partial [uncultured Enterococcus sp.]	NEFDFE
WP_288307589.1:1267-1271 Spy0128 family protein, partial [uncultured Enterococcus sp.]	EFDFE-
XP_001321266.1:490-495 armadillo (ARM) repeat-containing protein family [Trichomonas vaginalis G3]	NEFDFE
MBD5350670.1:1331-1336 S1 RNA-binding domain-containing protein [Bacteroides sp.]	NEFDFE
MBR4712073.1:1331-1336 S1 RNA-binding domain-containing protein [Paludibacteraceae bacterium]	NEFDFE
WP_071137347.1:1331-1336 AAA domain-containing protein [Petrimonas mucosa]	NEFDFE
MEM0444180.1:189-194 DNA polymerase [Candidatus Caldarchaeum sp.]	NEFDFE
MBT6182384.1:166-171 hypothetical protein [archaeon]	NEFDFE
MDR0273160.1:1015-1020 type II CRISPR RNA-guided endonuclease Cas9 [Clostridiales bacterium]	NEFDFE
WP_188620293.1:784-789 type II CRISPR RNA-guided endonuclease Cas9 [Flavobacterium suaedae]	NEFDFE
EAG2961407.1:1246-1251 pilin isopeptide linkage domain-containing protein [Listeria monocytogenes]	NEFDFE
EAG2961407.1:914-918 pilin isopeptide linkage domain-containing protein [Listeria monocytogenes]	EFDFE-
MDD2883880.1:1318-1323 CBS domain-containing protein [Dechloromonas sp.]	NEFDFE
MDR3136413.1:894-899 response regulator [Coriobacteriales bacterium]	NEFDFE
TAH61852.1:78-83 MAG: hypothetical protein EWM50_05795, partial [Gottschalkiaceae bacterium]	NEFDFE
KAJ3429904.1:593-598 mtk1/mekk4 [Anaeramoeba flamelloides]	NEFDFE
XP_055836761.1:892-897 uncharacterized protein LOC129905330 isoform X1 [Episyrphus balteatus]	NEFDFE
WP_100977488.1:1132-1137 vacuolating cytotoxin autotransporter [Helicobacter pylori]	NEFDFE
WP_367703179.1:1132-1137 vacuolating cytotoxin autotransporter [Helicobacter pylori]	NEFDFE
XP_045933347.1:847-852 hypothetical protein SCDLUD_004857 [Saccharomycodes ludwigii]	NEFDFE
SSD61777.1:847-852 related to Tat-binding homolog 7 [Saccharomycodes ludwigii]	NEFDFE
KAJ6255026.1:592-597 mtk1/mekk4 [Anaeramoeba flamelloides]	NEFDFE
XP_055920955.1:902-907 uncharacterized protein LOC129952414 isoform X4 [Eupeodes corollae]	NEFDFE
OGM06611.1:96-101 MAG: hypothetical protein A2008_08950, partial [Candidatus Wallbacteria bacterium GWC2_49_35]	NEFDFE
EJD38758.1:594-599 DNA/RNA polymerase [Auricularia subglabra TFB-10046 SS5]	NEFDFE
XP_055836762.1:892-897 uncharacterized protein LOC129905330 isoform X2 [Episyrphus balteatus]	NEFDFE
WP_390604216.1:1122-1127 vacuolating cytotoxin autotransporter [Helicobacter pylori]	NEFDFE
WP_121054526.1:1122-1127 vacuolating cytotoxin autotransporter [Helicobacter pylori]	NEFDFE
MCQ2769574.1:1122-1127 vacuolating cytotoxin autotransporter [Helicobacter pylori]	NEFDFE
WP_101008363.1:1121-1126 vacuolating cytotoxin autotransporter [Helicobacter pylori]	NEFDFE
WQR81206.1:1121-1126 vacuolating cytotoxin autotransporter [Helicobacter pylori]	NEFDFE
CAK8783590.1:334-339 HINF_061937 [Hexamita inflata]	NEFDFE
CAK8775755.1:334-339 HINF_088101 [Hexamita inflata]	NEFDFE
EAC2648409.1:1093-1098 pilin isopeptide linkage domain-containing protein [Listeria monocytogenes]	NEFDFE
EAC2648409.1:761-765 pilin isopeptide linkage domain-containing protein [Listeria monocytogenes]	EFDFE-
CAK8784886.1:332-337 HINF_039396 [Hexamita inflata]	NEFDFE
CAK8783584.1:332-337 HINF_061928 [Hexamita inflata]	NEFDFE
CAK8784896.1:332-337 HINF_039410 [Hexamita inflata]	NEFDFE
CAK8783588.1:326-331 HINF_061933 [Hexamita inflata]	NEFDFE
CAK8784891.1:326-331 HINF_039402 [Hexamita inflata]	NEFDFE
CAK8765424.1:326-331 HINF_070775 [Hexamita inflata]	NEFDFE
WP_127964058.1:1113-1118 vacuolating cytotoxin autotransporter [Helicobacter pylori]	NEFDFE
CAK8783586.1:329-334 HINF_061930 [Hexamita inflata]	NEFDFE
CAK8784894.1:329-334 HINF_039408 [Hexamita inflata]	NEFDFE
CAK8765421.1:329-334 HINF_070772 [Hexamita inflata]	NEFDFE
MBR5421395.1:630-635 InlB B-repeat-containing protein [Lachnospiraceae bacterium]	NEFDFE
WP_181232699.1:1105-1110 vacuolating cyotoxin family protein [Helicobacter pylori]	NEFDFE
XP_055920959.1:877-882 uncharacterized protein LOC129952414 isoform X5 [Eupeodes corollae]	NEFDFE
WRA45575.1:1104-1109 autotransporter vacuolating cytotoxin VacA [Helicobacter pylori]	NEFDFE
KAK5796770.1:93-98 hypothetical protein VI817_006054 [Penicillium citrinum]	NEFDFE
WP_127980264.1:1100-1105 vacuolating cyotoxin family protein [Helicobacter pylori]	NEFDFE
MBR1561379.1:704-709 4-alpha-glucanotransferase [Clostridia bacterium]	NEFDFE
KAK7794538.1:246-251 hypothetical protein R5R35_009661 [Gryllus longicercus]	NEFDFE
OQX79443.1:285-290 MAG: hypothetical protein B6D61_03505 [Bacteroidetes bacterium 4484_249]	NEFDFE
WP_226927163.1:517-522 AAA family ATPase [Intestinibacter bartlettii]	NEFDFE
WP_022071222.1:517-522 AAA family ATPase [Intestinibacter bartlettii]	NEFDFE
WP_370837368.1:517-522 AAA family ATPase [Intestinibacter bartlettii]	NEFDFE
MEE0618003.1:517-522 AAA family ATPase [Intestinibacter bartlettii]	NEFDFE
KAG1697202.1:894-899 hypothetical protein GQR58_006038 [Nymphon striatum]	NEFDFE
CAG7930228.1:1128-1133 unnamed protein product [Penicillium olsonii]	NEFDFE
WP_202782184.1:340-345 MULTISPECIES: SpaA isopeptide-forming pilin-related protein [Coprobacillaceae]	NEFDFE
WP_288957604.1:339-344 SpaA isopeptide-forming pilin-related protein [uncultured Thomasclavelia sp.]	NEFDFE
CAG8112109.1:1125-1130 unnamed protein product [Penicillium olsonii]	NEFDFE
CAG8055739.1:1124-1129 unnamed protein product [Penicillium olsonii]	NEFDFE
WP_290686622.1:508-513 AAA family ATPase [Intestinibacter sp.]	NEFDFE
CAG7930677.1:1122-1127 unnamed protein product [Penicillium olsonii]	NEFDFE
CAG8294236.1:1120-1125 unnamed protein product [Penicillium salamii]	NEFDFE
CAG8009850.1:1120-1125 unnamed protein product [Penicillium salamii]	NEFDFE
CAG8925328.1:1120-1125 unnamed protein product [Penicillium salamii]	NEFDFE
CAG8343482.1:1120-1125 unnamed protein product [Penicillium salamii]	NEFDFE
KLU92531.1:275-280 DNA binding regulatory protein AmdX [Magnaporthiopsis poae ATCC 64411]	NEFDFE
CAG8052043.1:1116-1121 unnamed protein product [Penicillium salamii]	NEFDFE
MBO5781897.1:689-694 discoidin domain-containing protein [Opitutales bacterium]	NEFDFE
WP_320924170.1:497-502 AAA family ATPase [Intestinibacter sp.]	NEFDFE
WP_320623886.1:497-502 AAA family ATPase [Intestinibacter sp.]	NEFDFE
EAC2685199.1:1054-1059 pilin isopeptide linkage domain-containing protein [Listeria monocytogenes]	NEFDFE
EAC2685199.1:722-726 pilin isopeptide linkage domain-containing protein [Listeria monocytogenes]	EFDFE-
MBR4554783.1:117-122 UvrD-helicase domain-containing protein [Ruminococcus sp.]	NEFDFE
WP_147617283.1:488-493 AAA family ATPase [Intestinibacter bartlettii]	NEFDFE
WP_278568728.1:488-493 AAA family ATPase [Intestinibacter bartlettii]	NEFDFE
WP_347028699.1:488-493 AAA family ATPase [Intestinibacter bartlettii]	NEFDFE
WP_279021729.1:488-493 AAA family ATPase [Intestinibacter bartlettii]	NEFDFE
WP_370396414.1:687-692 glycoside hydrolase family 2 TIM barrel-domain containing protein [Intestinicryptomonas porci]	NEFDFE
WP_227792633.1:488-493 AAA family ATPase [Intestinibacter bartlettii]	NEFDFE
XP_009225094.1:272-277 DNA binding regulatory protein AmdX [Gaeumannomyces tritici R3-111a-1]	NEFDFE
WP_343003123.1:488-493 AAA family ATPase [Intestinibacter bartlettii]	NEFDFE
WP_138342769.1:488-493 AAA family ATPase [Intestinibacter bartlettii]	NEFDFE
WP_278753654.1:488-493 AAA family ATPase [Intestinibacter bartlettii]	NEFDFE
WP_316096032.1:488-493 AAA family ATPase [Intestinibacter bartlettii]	NEFDFE
WP_226915359.1:488-493 AAA family ATPase [Intestinibacter bartlettii]	NEFDFE
WP_270772508.1:488-493 AAA family ATPase [Intestinibacter bartlettii]	NEFDFE
WP_288712329.1:488-493 AAA family ATPase [uncultured Intestinibacter sp.]	NEFDFE
WP_007286316.1:488-493 AAA family ATPase [Intestinibacter bartlettii]	NEFDFE
WP_368390345.1:340-345 SpaA isopeptide-forming pilin-related protein, partial [Thomasclavelia ramosa]	NEFDFE
HSI27819.1:1214-1219 PAS domain S-box protein [Methylophilus sp.]	NEFDFE
WP_055830493.1:1210-1215 MULTISPECIES: PAS domain S-box protein [unclassified Methylophilus]	NEFDFE
WP_055868786.1:1210-1215 PAS domain S-box protein [Methylophilus sp. Leaf414]	NEFDFE
MEZ0210460.1:1210-1215 PAS domain S-box protein [Methylophilus sp.]	NEFDFE
WP_325239291.1:1210-1215 PAS domain S-box protein [Methylophilus sp.]	NEFDFE
XP_029633628.2:730-735 transport and Golgi organization protein 6 homolog [Octopus sinensis]	NEFDFE
WP_288720624.1:820-825 AAA family ATPase [uncultured Ligilactobacillus sp.]	NEFDFE
HWB13248.1:84-89 EF-hand domain-containing protein [Pirellulales bacterium]	NEFDFE
HWB13248.1:95-99 EF-hand domain-containing protein [Pirellulales bacterium]	EFDFE-
XP_057032385.1:1081-1086 Phospholipase D/Transphosphatidylase [Penicillium paradoxum]	NEFDFE
MBD3391410.1:814-819 CoA activase [Chitinivibrionales bacterium]	NEFDFE
CAK8765417.1:239-244 HINF_070768 [Hexamita inflata]	NEFDFE
VZI41065.1:370-375 unnamed protein product [Spirometra erinaceieuropaei]	NEFDFE
XP_024706482.1:1064-1069 phospholipase D/nuclease [Aspergillus steynii IBT 23096]	NEFDFE
ENN78367.1:851-856 hypothetical protein YQE_05169, partial [Dendroctonus ponderosae]	NEFDFE
XP_055836765.1:772-777 uncharacterized protein LOC129905330 isoform X4 [Episyrphus balteatus]	NEFDFE
XP_055836764.1:772-777 uncharacterized protein LOC129905330 isoform X3 [Episyrphus balteatus]	NEFDFE
WP_248834644.1:824-829 leucine-rich repeat protein [Hominisplanchenecus faecis]	NEFDFE
XP_014771732.1:730-735 transport and Golgi organization protein 6 homolog [Octopus bimaculoides]	NEFDFE
ERL93244.1:847-852 hypothetical protein D910_10540 [Dendroctonus ponderosae]	NEFDFE
WP_173896375.1:822-827 leucine-rich repeat protein [Faecalicatena fissicatena]	NEFDFE
KAK3313706.1:253-258 fungal-specific transcription factor domain-containing protein [Apodospora peruviana]	NEFDFE
MEM7087551.1:74-79 hypothetical protein [Bacteroidota bacterium]	NEFDFE
MDP8206223.1:349-354 carboxypeptidase regulatory-like domain-containing protein [Candidatus Electryonea clarkiae]	NEFDFE
KAJ6227246.1:637-642 zinc finger ccch-type-containing 11a [Anaeramoeba flamelloides]	NEFDFE
KAJ3434404.1:649-654 zinc finger ccch-type-containing 11a [Anaeramoeba flamelloides]	NEFDFE
NLN95193.1:948-953 T9SS type A sorting domain-containing protein [Bacteroidales bacterium]	NEFDFE
CAJ1958180.1:1081-1086 unnamed protein product [Cylindrotheca closterium]	NEFDFE
GEW02411.1:1104-1109 hypothetical protein [Tanacetum cinerariifolium]	NEFDFE
TAG93635.1:1039-1044 MAG: hypothetical protein EAZ20_01495, partial [Bacteroidota bacterium]	NEFDFE
KAL2105512.1:270-275 hypothetical protein VUR80DRAFT_8242 [Thermomyces stellatus]	NEFDFE
XP_022250914.1:303-308 protein flightless-1 [Limulus polyphemus]	NEFDFE
XP_055836767.1:746-751 uncharacterized protein LOC129905330 isoform X5 [Episyrphus balteatus]	NEFDFE
PKS13338.1:269-274 hypothetical protein jhhlp_000109 [Lomentospora prolificans]	NEFDFE
MCC0026655.1:65-70 DUF4214 domain-containing protein [Brucellaceae bacterium]	NEFDFE
TAE25471.1:1137-1142 MAG: hypothetical protein EAZ92_11915 [Candidatus Kapaibacterium sp.]	NEFDFE
XP_047835585.1:236-241 fungal-specific transcription factor domain-containing protein [Xylaria bambusicola]	NEFDFE
WP_121854652.1:677-682 hypothetical protein [Parashewanella spongiae]	NEFDFE
KAF4981474.1:244-249 hypothetical protein FZEAL_2717 [Fusarium zealandicum]	NEFDFE
WP_133309792.1:673-678 hypothetical protein [Parashewanella spongiae]	NEFDFE
KAF4949770.1:243-248 hypothetical protein FGADI_8638 [Fusarium gaditjirri]	NEFDFE
HVA51411.1:3-8 hypothetical protein [Pirellulales bacterium]	NEFDFE
HVA51411.1:14-18 hypothetical protein [Pirellulales bacterium]	EFDFE-
HVA51411.1:306-310 hypothetical protein [Pirellulales bacterium]	EFDFE-
KAE8150678.1:1012-1017 hypothetical protein BDV25DRAFT_153966 [Aspergillus avenaceus]	NEFDFE
EAA0390992.1:1052-1057 pilin isopeptide linkage domain-containing protein [Listeria monocytogenes]	NEFDFE
EAA0390992.1:720-724 pilin isopeptide linkage domain-containing protein [Listeria monocytogenes]	EFDFE-
KAH8178838.1:249-254 fungal specific transcription factor domain-containing protein [Sarocladium implicatum]	NEFDFE
MDX9798995.1:946-951 T9SS type A sorting domain-containing protein [Bacteroidales bacterium]	NEFDFE
MDD4702891.1:946-951 T9SS type A sorting domain-containing protein [Bacteroidales bacterium]	NEFDFE
XP_049883592.1:367-372 fibroin heavy chain-like [Pectinophora gossypiella]	NEFDFE
XP_043228853.1:1026-1031 nuclear pore complex protein Nup133-like [Amphibalanus amphitrite]	NEFDFE
MDL2253554.1:701-706 PAS domain-containing protein [Ruminococcaceae bacterium OttesenSCG-928-I18]	NEFDFE
SPJ84018.1:535-540 related to DNA repair protein rad8 [Fusarium torulosum]	NEFDFE
XP_055836768.1:706-711 uncharacterized protein LOC129905330 isoform X6 [Episyrphus balteatus]	NEFDFE
MDL2233427.1:700-705 response regulator [Ruminococcaceae bacterium OttesenSCG-928-L11]	NEFDFE
MBJ7899037.1:1112-1117 response regulator [Cyanobacteria bacterium RI_101]	NEFDFE
MEL6251501.1:533-538 ThuA domain-containing protein [Bacteroidota bacterium]	NEFDFE
HBN06894.1:932-937 hypothetical protein [Bacteroidales bacterium]	NEFDFE
XP_065482608.1:552-557 uncharacterized protein COLE_00989 [Cutaneotrichosporon oleaginosum]	NEFDFE
KLT41878.1:552-557 hypothetical protein CC85DRAFT_286121 [Cutaneotrichosporon oleaginosum]	NEFDFE
MBT5736223.1:675-680 hypothetical protein [Methanobacteriota archaeon]	NEFDFE
MAU73699.1:675-680 hypothetical protein [Methanobacteriota archaeon]	NEFDFE
WP_315343193.1:734-739 ATP-binding protein [Thermococcus waiotapuensis]	NEFDFE
MBL6891003.1:675-680 hypothetical protein [Candidatus Poseidoniaceae archaeon]	NEFDFE
MBR96221.1:675-680 hypothetical protein [Methanobacteriota archaeon]	NEFDFE
CAI9720086.1:625-630 and Golgi organization 6 homolog [Octopus vulgaris]	NEFDFE
MDR1193565.1:684-689 response regulator [Peptococcaceae bacterium]	NEFDFE
MBE6587557.1:256-261 DUF4062 domain-containing protein [Oscillospiraceae bacterium]	NEFDFE
OMJ14902.1:633-638 Retrovirus-related Pol polyprotein from transposon [Smittium culicis]	NEFDFE
NND93887.1:643-648 VCBS repeat-containing protein [Flavobacteriales bacterium]	NEFDFE
MCK4678714.1:342-347 hypothetical protein [Bacteroidales bacterium]	NEFDFE
WP_112233207.1:621-626 hypothetical protein [Planococcus maitriensis]	NEFDFE
GEW07185.1:912-917 retrovirus-related Pol polyprotein from transposon TNT 1-94 [Tanacetum cinerariifolium]	NEFDFE
CUS20274.1:583-588 LAQU0S01e02916g1_1 [Lachancea quebecensis]	NEFDFE
KAK6631384.1:577-582 hypothetical protein RUM44_005911 [Polyplax serrata]	NEFDFE
WP_098721026.1:534-539 ACP S-malonyltransferase [Bacillus wiedmannii]	NEFDFE
MEC8439395.1:954-959 amidohydrolase family protein [Pseudomonadota bacterium]	NEFDFE
MAK69043.1:954-959 amidohydrolase [Halieaceae bacterium]	NEFDFE
MEK9933941.1:954-959 amidohydrolase family protein [Luminiphilus sp.]	NEFDFE
MEC8613056.1:954-959 amidohydrolase family protein [Pseudomonadota bacterium]	NEFDFE
MBO7521752.1:330-335 immunoglobulin domain-containing protein [Opitutales bacterium]	NEFDFE
MBD5398797.1:620-625 hypothetical protein [bacterium]	NEFDFE
MEG1752814.1:153-158 DEAD/DEAH box helicase family protein [Christensenella sp.]	NEFDFE
MBE7492349.1:297-302 preprotein translocase subunit SecA [Planctomycetota bacterium]	NEFDFE
MCL4729421.1:297-302 preprotein translocase subunit SecA [Planctomycetota bacterium]	NEFDFE
HET9325633.1:594-599 hypothetical protein [Candidatus Eisenbacteria bacterium]	NEFDFE
HYM80391.1:584-589 hypothetical protein [Candidatus Limnocylindria bacterium]	NEFDFE
KAK6643892.1:565-570 hypothetical protein RUM43_000157 [Polyplax serrata]	NEFDFE
XP_025352780.1:368-373 uncharacterized protein FA14DRAFT_161899 [Meira miltonrushii]	NEFDFE
MBQ8507680.1:705-710 4-alpha-glucanotransferase [Clostridia bacterium]	NEFDFE
WP_321968463.1:1035-1040 amino acid adenylation domain-containing protein [Burkholderia cepacia]	NEFDFE
HUQ14026.1:197-202 adenylate/guanylate cyclase domain-containing protein [Novosphingobium sp.]	NEFDFE
WP_201338965.1:1031-1036 UvrD-helicase domain-containing protein [Isorropodon fossajaponicum symbiont]	NEFDFE
KAJ2996104.1:639-644 hypothetical protein HDV02_000157 [Globomyces sp. JEL0801]	NEFDFE
XP_028755034.1:57-62 receptor-like protein 33 [Prosopis alba]	NEFDFE
MED6301728.1:954-959 amidohydrolase family protein [Pseudomonadota bacterium]	NEFDFE
AKP19996.1:670-675 VP2 [African horse sickness virus 1]	NEFDFE
ALL43352.1:670-675 VP2 [African horse sickness virus 1]	NEFDFE
ALM00053.1:670-675 major outer capsid protein [African horse sickness virus 1]	NEFDFE
ALJ92406.1:670-675 VP2 [African horse sickness virus 1]	NEFDFE
AAN74569.1:670-675 major outer capsid protein VP2 [Orbivirus alphaequi]	NEFDFE
ALL43292.1:670-675 VP2 [African horse sickness virus 1]	NEFDFE
AJU57273.1:670-675 VP2 [Orbivirus alphaequi]	NEFDFE
AQV08592.1:670-675 VP2 [Orbivirus alphaequi]	NEFDFE
AQV08602.1:670-675 VP2 [African horse sickness virus 1]	NEFDFE
AKP20000.1:670-675 VP2 [African horse sickness virus 1]	NEFDFE
ALL54714.1:670-675 VP2 [African horse sickness virus 1]	NEFDFE
AJU57363.1:670-675 VP2 [Orbivirus alphaequi]	NEFDFE
ALM00056.1:670-675 major outer capsid protein [African horse sickness virus 1]	NEFDFE
ACJ06245.1:670-675 VP2 [African horse sickness virus 1]	NEFDFE
QLC37129.1:670-675 VP2 [African horse sickness virus 1]	NEFDFE
AKP19995.1:670-675 VP2 [African horse sickness virus 1]	NEFDFE
ALL54754.1:670-675 VP2 [African horse sickness virus 1]	NEFDFE
ALM00055.1:670-675 major outer capsid protein [African horse sickness virus 1]	NEFDFE
ACH92678.1:670-675 VP2 [African horse sickness virus 1]	NEFDFE
ALL54844.1:670-675 VP2 [African horse sickness virus 1]	NEFDFE
ALL54694.1:670-675 VP2 [African horse sickness virus 1]	NEFDFE
UYG25652.1:670-675 VP2 [Orbivirus alphaequi]	NEFDFE
ALL54764.1:670-675 VP2 [African horse sickness virus 1]	NEFDFE
ALL54864.1:670-675 VP2 [African horse sickness virus 1]	NEFDFE
KAA6387017.1:386-391 MAG: Starch phosphorylase [Streblomastix strix]	NEFDFE
UKT59874.1:668-673 VP2, partial [African horse sickness virus 1]	NEFDFE
WP_240242519.1:674-679 glycoside hydrolase family 2 TIM barrel-domain containing protein [Lutibacter sp. A64]	NEFDFE
WP_283355609.1:335-340 SIR2 family protein [Pantoea allii]	NEFDFE
WP_143966780.1:729-734 AAA family ATPase [Raoultella terrigena]	NEFDFE
WP_096823502.1:729-734 AAA family ATPase [Yersinia ruckeri]	NEFDFE
WP_342099256.1:729-734 SMC family ATPase [Pectobacterium betavasculorum]	NEFDFE
WP_353501653.1:729-734 SMC family ATPase [Ewingella sp. CoE-038-23]	NEFDFE
MEC7921660.1:1021-1026 isoleucine--tRNA ligase [Chloroflexota bacterium]	NEFDFE
MBH60523.1:1021-1026 isoleucine--tRNA ligase [Dehalococcoidia bacterium]	NEFDFE
MQG04605.1:1021-1026 isoleucine--tRNA ligase [SAR202 cluster bacterium]	NEFDFE
QMI58105.1:656-661 VP2, partial [African horse sickness virus 1]	NEFDFE
MEC9450822.1:1021-1026 isoleucine--tRNA ligase [Chloroflexota bacterium]	NEFDFE
MDX6199038.1:220-225 hypothetical protein [Actinomycetota bacterium]	NEFDFE
QKI37668.1:670-675 VP2 [African horse sickness virus 1]	NEFDFE
WP_271715484.1:1006-1011 DUF5704 domain-containing protein [Anaeromicropila herbilytica]	NEFDFE
MEN9811312.1:492-497 translation initiation factor [Pseudomonadota bacterium]	NEFDFE
DBA47706.1:626-631 MAG TPA_asm: PolBa [Adintovirus nymphon13673]	NEFDFE
HEV3421274.1:1001-1006 response regulator [Candidatus Acidiferrum sp.]	NEFDFE
HWY59288.1:1001-1006 response regulator [Terriglobales bacterium]	NEFDFE
MBQ3067538.1:276-281 lantibiotic dehydratase [Oscillospiraceae bacterium]	NEFDFE
MEP0108560.1:203-208 ATP-binding protein [Balneola sp.]	NEFDFE
OAN62500.1:203-208 hypothetical protein A8B79_02825 [Balneola sp. EhC07]	NEFDFE
XP_044761241.1:439-444 protein toll-like [Coccinella septempunctata]	NEFDFE
MBC8376836.1:666-671 T9SS type A sorting domain-containing protein [FCB group bacterium]	NEFDFE
EEV37558.1:216-221 conserved hypothetical protein [Enterococcus casseliflavus EC10]	NEFDFE
EEV37558.1:660-665 conserved hypothetical protein [Enterococcus casseliflavus EC10]	NEFDFE
EEV37558.1:106-110 conserved hypothetical protein [Enterococcus casseliflavus EC10]	EFDFE-
WP_306348520.1:314-319 formate dehydrogenase-N subunit alpha [Pasteurella atlantica]	NEFDFE
WP_306351783.1:314-319 formate dehydrogenase-N subunit alpha [Pasteurella atlantica]	NEFDFE
WP_306346492.1:314-319 formate dehydrogenase-N subunit alpha [Pasteurella atlantica]	NEFDFE
WP_306355066.1:314-319 formate dehydrogenase-N subunit alpha [Pasteurella atlantica]	NEFDFE
MEE1115715.1:171-176 RICIN domain-containing protein [Clostridia bacterium]	NEFDFE
UKT59869.1:646-651 VP2, partial [African horse sickness virus 1]	NEFDFE
WP_109579890.1:775-780 NACHT domain-containing protein [Edwardsiella piscicida]	NEFDFE
WP_034869528.1:210-215 Spy0128 family protein [Enterococcus casseliflavus]	NEFDFE
WP_034869528.1:654-659 Spy0128 family protein [Enterococcus casseliflavus]	NEFDFE
WP_034869528.1:100-104 Spy0128 family protein [Enterococcus casseliflavus]	EFDFE-
KAH8599869.1:82-87 putative transcription factor TDA9 [Bisporella sp. PMI_857]	NEFDFE
WP_052960808.1:342-347 TonB-dependent receptor domain-containing protein [Pseudoalteromonas luteoviolacea]	NEFDFE
MEF2685990.1:620-625 leucine-rich repeat protein [Lachnospiraceae bacterium]	NEFDFE
WP_373575421.1:523-528 Eco57I restriction-modification methylase domain-containing protein [Collinsella aerofaciens]	NEFDFE
EFO93600.1:907-912 hypothetical protein CRE_12540 [Caenorhabditis remanei]	NEFDFE
MCB0843869.1:710-715 cell surface protein SprA [Bacteroidota bacterium]	NEFDFE
OQE14231.1:93-98 hypothetical protein PENSTE_c037G09849 [Penicillium steckii]	NEFDFE
MEC8746619.1:954-959 hypothetical protein [Pseudomonadota bacterium]	NEFDFE
XP_056495155.1:93-98 uncharacterized protein N7469_011186 [Penicillium citrinum]	NEFDFE
ODV97143.1:169-174 hypothetical protein PACTADRAFT_48898 [Pachysolen tannophilus NRRL Y-2460]	NEFDFE
MEP0004751.1:167-172 ATP-binding protein [Balneola sp.]	NEFDFE
WP_153038369.1:167-172 ATP-binding protein [Balneola sp. EhC07]	NEFDFE
WP_023789025.1:368-373 DNA translocase FtsK [Spiroplasma apis]	NEFDFE
SFH32715.1:644-649 hypothetical protein SAMN05421739_11160 [Pontibacter chinhatensis]	NEFDFE
MBP5607842.1:630-635 InlB B-repeat-containing protein [Lachnospiraceae bacterium]	NEFDFE
KAI8895494.1:569-574 hypothetical protein BC833DRAFT_601099 [Globomyces pollinis-pini]	NEFDFE
WP_139217858.1:640-645 hypothetical protein [Pontibacter chinhatensis]	NEFDFE
KAF2293710.1:86-91 hypothetical protein GH714_004246 [Hevea brasiliensis]	NEFDFE
MCB1426962.1:69-74 VCBS repeat-containing protein [Notoacmeibacter sp.]	NEFDFE
MBT3419685.1:525-530 hypothetical protein [Methanobacteriota archaeon]	NEFDFE
WP_185430481.1:501-506 VirD4-like conjugal transfer protein, CD1115 family [Listeria booriae]	NEFDFE
WP_185547393.1:501-506 VirD4-like conjugal transfer protein, CD1115 family [Listeria booriae]	NEFDFE
TMI80266.1:130-135 MAG: DNA polymerase III subunit alpha, partial [Bacteroidota bacterium]	NEFDFE
MCL2628636.1:654-659 ATP-binding protein [Oscillospiraceae bacterium]	NEFDFE
MDG1551273.1:513-518 hypothetical protein [Candidatus Poseidoniaceae archaeon]	NEFDFE
KAG8714544.1:478-483 hypothetical protein FRC09_017514 [Ceratobasidium sp. 395]	NEFDFE
XP_017235866.1:101-106 wings apart-like protein 2 [Daucus carota subsp. sativus]	NEFDFE
MEQ9168548.1:419-424 PD-(D/E)XK nuclease family protein [Fulvivirga sp.]	NEFDFE
HEX74758.1:748-753 phosphoribosylformylglycinamidine synthase subunit PurL [Dehalococcoidia bacterium]	NEFDFE
KAJ3442677.1:345-350 hypothetical protein M0812_12421 [Anaeramoeba flamelloides]	NEFDFE
KAJ3442677.1:325-330 hypothetical protein M0812_12421 [Anaeramoeba flamelloides]	NEFDFD
KAJ3442677.1:366-371 hypothetical protein M0812_12421 [Anaeramoeba flamelloides]	NEFDFD
KAJ3442677.1:405-410 hypothetical protein M0812_12421 [Anaeramoeba flamelloides]	NEFDFD
KAJ3442677.1:443-448 hypothetical protein M0812_12421 [Anaeramoeba flamelloides]	NEFDFD
KAJ3442677.1:481-486 hypothetical protein M0812_12421 [Anaeramoeba flamelloides]	NEFDFD
KAJ3442677.1:519-524 hypothetical protein M0812_12421 [Anaeramoeba flamelloides]	NEFDFD
KAJ3442677.1:597-602 hypothetical protein M0812_12421 [Anaeramoeba flamelloides]	NEFDFD
KAJ3442677.1:636-641 hypothetical protein M0812_12421 [Anaeramoeba flamelloides]	NEFDFD
KAJ3442677.1:675-680 hypothetical protein M0812_12421 [Anaeramoeba flamelloides]	NEFDFD
KAJ3442677.1:714-719 hypothetical protein M0812_12421 [Anaeramoeba flamelloides]	NEFDFD
KAJ3442677.1:753-758 hypothetical protein M0812_12421 [Anaeramoeba flamelloides]	NEFDFD
KAJ3442677.1:772-777 hypothetical protein M0812_12421 [Anaeramoeba flamelloides]	NDFDFE
KAJ3442677.1:791-796 hypothetical protein M0812_12421 [Anaeramoeba flamelloides]	NEFDFD
KAJ3442677.1:830-835 hypothetical protein M0812_12421 [Anaeramoeba flamelloides]	NEFDFD
KAJ3442677.1:849-854 hypothetical protein M0812_12421 [Anaeramoeba flamelloides]	NDFDFE
KAJ3442677.1:385-389 hypothetical protein M0812_12421 [Anaeramoeba flamelloides]	NEFDF-
KAJ3442677.1:424-428 hypothetical protein M0812_12421 [Anaeramoeba flamelloides]	NEFDF-
KAJ3442677.1:462-466 hypothetical protein M0812_12421 [Anaeramoeba flamelloides]	NEFDF-
KAJ3442677.1:500-504 hypothetical protein M0812_12421 [Anaeramoeba flamelloides]	NEFDF-
KAJ3442677.1:538-542 hypothetical protein M0812_12421 [Anaeramoeba flamelloides]	NEFDF-
KAJ3442677.1:577-581 hypothetical protein M0812_12421 [Anaeramoeba flamelloides]	NEFDF-
KAJ3442677.1:655-659 hypothetical protein M0812_12421 [Anaeramoeba flamelloides]	NEFDF-
KAJ3442677.1:733-737 hypothetical protein M0812_12421 [Anaeramoeba flamelloides]	NEFDF-
KAJ3442677.1:810-814 hypothetical protein M0812_12421 [Anaeramoeba flamelloides]	NEFDF-
KAJ6242351.1:348-353 hypothetical protein M0813_22489 [Anaeramoeba flamelloides]	NEFDFE
KAJ6242351.1:328-333 hypothetical protein M0813_22489 [Anaeramoeba flamelloides]	NEFDFD
KAJ6242351.1:369-374 hypothetical protein M0813_22489 [Anaeramoeba flamelloides]	NEFDFD
KAJ6242351.1:408-413 hypothetical protein M0813_22489 [Anaeramoeba flamelloides]	NEFDFD
KAJ6242351.1:446-451 hypothetical protein M0813_22489 [Anaeramoeba flamelloides]	NEFDFD
KAJ6242351.1:522-527 hypothetical protein M0813_22489 [Anaeramoeba flamelloides]	NEFDFD
KAJ6242351.1:600-605 hypothetical protein M0813_22489 [Anaeramoeba flamelloides]	NEFDFD
KAJ6242351.1:639-644 hypothetical protein M0813_22489 [Anaeramoeba flamelloides]	NEFDFD
KAJ6242351.1:677-682 hypothetical protein M0813_22489 [Anaeramoeba flamelloides]	NEFDFD
KAJ6242351.1:715-720 hypothetical protein M0813_22489 [Anaeramoeba flamelloides]	NEFDFD
KAJ6242351.1:754-759 hypothetical protein M0813_22489 [Anaeramoeba flamelloides]	NEFDFD
KAJ6242351.1:793-798 hypothetical protein M0813_22489 [Anaeramoeba flamelloides]	NEFDFD
KAJ6242351.1:832-837 hypothetical protein M0813_22489 [Anaeramoeba flamelloides]	NEFDFD
KAJ6242351.1:851-856 hypothetical protein M0813_22489 [Anaeramoeba flamelloides]	NDFDFE
KAJ6242351.1:388-392 hypothetical protein M0813_22489 [Anaeramoeba flamelloides]	NEFDF-
KAJ6242351.1:465-469 hypothetical protein M0813_22489 [Anaeramoeba flamelloides]	NEFDF-
KAJ6242351.1:503-507 hypothetical protein M0813_22489 [Anaeramoeba flamelloides]	NEFDF-
KAJ6242351.1:541-545 hypothetical protein M0813_22489 [Anaeramoeba flamelloides]	NEFDF-
KAJ6242351.1:580-584 hypothetical protein M0813_22489 [Anaeramoeba flamelloides]	NEFDF-
KAJ6242351.1:619-623 hypothetical protein M0813_22489 [Anaeramoeba flamelloides]	NEFDF-
KAJ6242351.1:658-662 hypothetical protein M0813_22489 [Anaeramoeba flamelloides]	NEFDF-
KAJ6242351.1:696-700 hypothetical protein M0813_22489 [Anaeramoeba flamelloides]	NEFDF-
KAJ6242351.1:734-738 hypothetical protein M0813_22489 [Anaeramoeba flamelloides]	NEFDF-
KAJ6242351.1:812-816 hypothetical protein M0813_22489 [Anaeramoeba flamelloides]	NEFDF-
HLC48968.1:241-246 ribonucleoside-diphosphate reductase subunit alpha [Candidatus Andersenbacteria bacterium]	NEFDFE
MBD8939282.1:822-827 leucine-rich repeat domain-containing protein [Lachnospiraceae bacterium]	NEFDFE
KAJ6229659.1:345-350 hypothetical protein M0813_07617 [Anaeramoeba flamelloides]	NEFDFE
KAJ6229659.1:839-844 hypothetical protein M0813_07617 [Anaeramoeba flamelloides]	NEFDFE
KAJ6229659.1:326-331 hypothetical protein M0813_07617 [Anaeramoeba flamelloides]	NEFDFD
KAJ6229659.1:367-372 hypothetical protein M0813_07617 [Anaeramoeba flamelloides]	NEFDFD
KAJ6229659.1:407-412 hypothetical protein M0813_07617 [Anaeramoeba flamelloides]	NEFDFD
KAJ6229659.1:449-454 hypothetical protein M0813_07617 [Anaeramoeba flamelloides]	NEFDFD
KAJ6229659.1:484-489 hypothetical protein M0813_07617 [Anaeramoeba flamelloides]	NEFDFD
KAJ6229659.1:523-528 hypothetical protein M0813_07617 [Anaeramoeba flamelloides]	NEFDFD
KAJ6229659.1:558-563 hypothetical protein M0813_07617 [Anaeramoeba flamelloides]	NEFDFD
KAJ6229659.1:598-603 hypothetical protein M0813_07617 [Anaeramoeba flamelloides]	NEFDFD
KAJ6229659.1:633-638 hypothetical protein M0813_07617 [Anaeramoeba flamelloides]	NEFDFD
KAJ6229659.1:672-677 hypothetical protein M0813_07617 [Anaeramoeba flamelloides]	NEFDFD
KAJ6229659.1:707-712 hypothetical protein M0813_07617 [Anaeramoeba flamelloides]	NEFDFD
KAJ6229659.1:781-786 hypothetical protein M0813_07617 [Anaeramoeba flamelloides]	NEFDFD
KAJ6229659.1:820-825 hypothetical protein M0813_07617 [Anaeramoeba flamelloides]	NEFDFD
KAJ6229659.1:386-390 hypothetical protein M0813_07617 [Anaeramoeba flamelloides]	NEFDF-
KAJ6229659.1:426-430 hypothetical protein M0813_07617 [Anaeramoeba flamelloides]	NEFDF-
KAJ6229659.1:468-472 hypothetical protein M0813_07617 [Anaeramoeba flamelloides]	NEFDF-
KAJ6229659.1:542-546 hypothetical protein M0813_07617 [Anaeramoeba flamelloides]	NEFDF-
KAJ6229659.1:577-581 hypothetical protein M0813_07617 [Anaeramoeba flamelloides]	NEFDF-
KAJ6229659.1:691-695 hypothetical protein M0813_07617 [Anaeramoeba flamelloides]	NEFDF-
KAJ6229659.1:726-730 hypothetical protein M0813_07617 [Anaeramoeba flamelloides]	NEFDF-
KAJ6229659.1:800-804 hypothetical protein M0813_07617 [Anaeramoeba flamelloides]	NEFDF-
KAL1517381.1:41-46 hypothetical protein ABEB36_001151 [Hypothenemus hampei]	NEFDFE
MCE9643496.1:238-243 ribonucleoside-diphosphate reductase subunit alpha [Candidatus Andersenbacteria bacterium]	NEFDFE
XP_043048412.1:924-929 uncharacterized protein KQ657_001319 [Scheffersomyces spartinae]	NEFDFE
EAC9500317.1:626-631 pilin isopeptide linkage domain-containing protein [Listeria monocytogenes]	NEFDFE
EAC9500317.1:848-853 pilin isopeptide linkage domain-containing protein [Listeria monocytogenes]	NEFDFE
EAC9500317.1:294-298 pilin isopeptide linkage domain-containing protein [Listeria monocytogenes]	EFDFE-
MFH1452364.1:903-908 hypothetical protein [Armatimonadota bacterium]	NEFDFE
PKP20731.1:545-550 MAG: hypothetical protein CVU04_03235 [Bacteroidetes bacterium HGW-Bacteroidetes-20]	NEFDFE
KAK1375304.1:100-105 Wings apart-like protein-like [Heracleum sosnowskyi]	NEFDFE
RYR43252.1:736-741 hypothetical protein Ahy_A08g039680 isoform A [Arachis hypogaea]	NEFDFE
RNA18018.1:343-348 rho guanine nucleotide exchange factor 7-like isoform X1 [Brachionus plicatilis]	NEFDFE
MDR3295039.1:613-618 response regulator [Clostridiales Family XIII bacterium]	NEFDFE
KAK4036225.1:24-29 hypothetical protein OUZ56_028292 [Daphnia magna]	NEFDFE
XP_057376963.1:24-29 chromosome transmission fidelity protein 18 homolog [Daphnia carinata]	NEFDFE
UCH26208.1:750-755 MAG: preprotein translocase subunit SecA [Trueperaceae bacterium]	NEFDFE
XP_032791714.2:24-29 chromosome transmission fidelity protein 18 homolog [Daphnia magna]	NEFDFE
MBP5716401.1:364-369 hypothetical protein [Bacteroidales bacterium]	NEFDFE
XP_069068637.1:267-272 WD repeat-containing protein 44 [Pleurodeles waltl]	NEFDFE
KAK0631330.1:471-476 putative glicosidase [Immersiella caudata]	NEFDFE
ERJ76008.1:278-283 calcium-translocating P-type ATPase, PMCA-type [Prevotella disiens JCM 6334 = ATCC 29426]	NEFDFE
MCB0852766.1:587-592 cell surface protein SprA [Bacteroidota bacterium]	NEFDFE
KAL1517382.1:7-12 hypothetical protein ABEB36_001151 [Hypothenemus hampei]	NEFDFE
MBD5177634.1:431-436 hypothetical protein [Bacteroidales bacterium]	NEFDFE
MBD5163721.1:431-436 hypothetical protein [Bacteroidales bacterium]	NEFDFE
NLK67623.1:746-751 preprotein translocase subunit SecA [Clostridiaceae bacterium]	NEFDFE
MEN3045590.1:311-316 UvrD-helicase domain-containing protein [Candidatus Hydrothermales bacterium]	NEFDFE
RWS30130.1:819-824 DNA excision repair protein ERCC-6-like protein [Leptotrombidium deliense]	NEFDFE
MBD3824437.1:249-254 DNA polymerase I [Campylobacterota bacterium]	NEFDFE
EAG2977481.1:583-588 pilin isopeptide linkage domain-containing protein [Listeria monocytogenes]	NEFDFE
EAG2977481.1:805-810 pilin isopeptide linkage domain-containing protein [Listeria monocytogenes]	NEFDFE
EAG2977481.1:251-255 pilin isopeptide linkage domain-containing protein [Listeria monocytogenes]	EFDFE-
HIJ15993.1:783-788 AAA family ATPase [Methanosphaera sp.]	NEFDFE
HII09386.1:783-788 AAA family ATPase [Methanosphaera sp.]	NEFDFE
WP_004358478.1:264-269 calcium-translocating P-type ATPase, PMCA-type [Prevotella disiens]	NEFDFE
MBM4016419.1:695-700 hypothetical protein [Planctomycetota bacterium]	NEFDFE
MEE4312657.1:527-532 putative LPS assembly protein LptD [candidate division KSB1 bacterium]	NEFDFE
WP_278996207.1:264-269 calcium-translocating P-type ATPase, PMCA-type [Prevotella disiens]	NEFDFE
WP_311589207.1:264-269 calcium-translocating P-type ATPase, PMCA-type [Prevotella disiens]	NEFDFE
WP_353598272.1:264-269 calcium-translocating P-type ATPase, PMCA-type [Prevotella disiens]	NEFDFE
WP_036882693.1:264-269 calcium-translocating P-type ATPase, PMCA-type [Prevotella disiens]	NEFDFE
WP_036870376.1:264-269 calcium-translocating P-type ATPase, PMCA-type [Prevotella disiens]	NEFDFE
WP_117653924.1:264-269 calcium-translocating P-type ATPase, PMCA-type [Prevotella disiens]	NEFDFE
MDR2931626.1:460-465 response regulator [Oscillospiraceae bacterium]	NEFDFE
CAJ0637605.1:861-866 14682_t:CDS:10 [Entrophospora sp. SA101]	NEFDFE
WP_374089883.1:772-777 FimV/HubP family polar landmark protein [Methylomicrobium lacus]	NEFDFE
WP_245598705.1:771-776 FimV/HubP family polar landmark protein [Methylomicrobium lacus]	NEFDFE
UCH08987.1:12-17 MAG: formate dehydrogenase subunit alpha [Deltaproteobacteria bacterium]	NEFDFE
WP_137288126.1:327-332 MrcB family domain-containing protein [Natronorubrum halophilum]	NEFDFE
EAC9448311.1:572-577 pilin isopeptide linkage domain-containing protein [Listeria monocytogenes]	NEFDFE
EAC9448311.1:794-799 pilin isopeptide linkage domain-containing protein [Listeria monocytogenes]	NEFDFE
EAC9448311.1:240-244 pilin isopeptide linkage domain-containing protein [Listeria monocytogenes]	EFDFE-
MBL8059371.1:595-600 S8 family serine peptidase [Chthonomonas sp.]	NEFDFE
MEA5011090.1:407-412 MobP3 family relaxase [Angelakisella sp.]	NEFDFE
RJQ25122.1:407-412 MAG: sel1 repeat family protein [Candidatus Parcubacteria bacterium]	NEFDFE
MCR5250440.1:228-233 InlB B-repeat-containing protein [Lachnospiraceae bacterium]	NEFDFE
WP_278730567.1:718-723 PD-(D/E)XK nuclease family protein [Finegoldia magna]	NEFDFE
QQS37019.1:801-806 MAG: sigma 54-interacting transcriptional regulator [Ignavibacteriales bacterium]	NEFDFE
MBA3289387.1:549-554 FAD-dependent oxidoreductase [Acidimicrobiia bacterium]	NEFDFE
MBL8840518.1:679-684 lamin tail domain-containing protein [Planctomycetota bacterium]	NEFDFE
MDP8205084.1:319-324 carboxypeptidase regulatory-like domain-containing protein [Candidatus Electryonea clarkiae]	NEFDFE
MBE6311011.1:102-107 AAA family ATPase [Bacteroidales bacterium]	NEFDFE
WP_324672535.1:754-759 endopeptidase La [Mycoplasma sp. 888]	NEFDFE
MDK2973121.1:706-711 hypothetical protein [Candidatus Sumerlaeota bacterium]	NEFDFE
MBE6747365.1:205-210 DNA mismatch repair protein MutS [Oscillospiraceae bacterium]	NEFDFE
MBQ6874082.1:205-210 DNA mismatch repair protein MutS [Clostridia bacterium]	NEFDFE
MDZ7386885.1:423-428 hypothetical protein [candidate division KSB1 bacterium]	NEFDFE
HLD58873.1:408-413 magnesium-translocating P-type ATPase [archaeon]	NEFDFE
ORY09988.1:811-816 heterokaryon incompatibility protein-domain-containing protein [Clohesyomyces aquaticus]	NEFDFE
PSH05267.1:493-498 MAG: ATPase [Acidobacteriota bacterium]	NEFDFE
MDH3399666.1:705-710 aminopeptidase N [Chromatiales bacterium]	NEFDFE
MCJ7556431.1:705-710 aminopeptidase N [Gammaproteobacteria bacterium]	NEFDFE
MBI4130831.1:406-411 magnesium-translocating P-type ATPase [Candidatus Roizmanbacteria bacterium]	NEFDFE
MCW8846083.1:705-710 aminopeptidase N [Gammaproteobacteria bacterium]	NEFDFE
MEM1429713.1:750-755 DUF4214 domain-containing protein [Pseudomonadota bacterium]	NEFDFE
MCI0588183.1:740-745 SUMF1/EgtB/PvdO family nonheme iron enzyme [Planctomycetota bacterium]	NEFDFE
MBI4883098.1:509-514 FAD-dependent oxidoreductase [Actinomycetota bacterium]	NEFDFE
CAH0715317.1:256-261 unnamed protein product, partial [Brenthis ino]	NEFDFE
MBI5413075.1:410-415 magnesium-translocating P-type ATPase [Candidatus Peregrinibacteria bacterium]	NEFDFE
TMQ73514.1:254-259 MAG: hypothetical protein E6K81_04295 [Candidatus Eisenbacteria bacterium]	NEFDFE
MCX6521544.1:513-518 FAD-dependent oxidoreductase [Actinomycetota bacterium]	NEFDFE
MEQ1874461.1:507-512 FAD-dependent oxidoreductase [Ilumatobacteraceae bacterium]	NEFDFE
MEK7524538.1:404-409 magnesium-translocating P-type ATPase [Patescibacteria group bacterium]	NEFDFE
ODV85919.1:281-286 glycosyltransferase family 35 protein [[Candida] arabinofermentans NRRL YB-2248]	NEFDFE
WP_288634916.1:106-111 UvrD-helicase domain-containing protein, partial [uncultured Intestinibacter sp.]	NEFDFE
MDU1253937.1:517-522 SEL1-like repeat protein [Peptostreptococcaceae bacterium]	NEFDFE
MEN9822378.1:506-511 hypothetical protein [Actinomycetota bacterium]	NEFDFE
MEI6495465.1:511-516 FAD-dependent oxidoreductase [Actinomycetota bacterium]	NEFDFE
HAP76748.1:506-511 glycine cleavage system protein T [Acidimicrobiaceae bacterium]	NEFDFE
GIW58881.1:503-508 MAG: hypothetical protein KatS3mg086_166 [Candidatus Dojkabacteria bacterium]	NEFDFE
MBE3127180.1:407-412 magnesium-translocating P-type ATPase [Candidatus Atribacteria bacterium]	NEFDFE
MBP9053952.1:510-515 FAD-dependent oxidoreductase [Ilumatobacteraceae bacterium]	NEFDFE
MEY4230453.1:506-511 hypothetical protein [Actinomycetota bacterium]	NEFDFE
HRC46140.1:510-515 FAD-dependent oxidoreductase [Ilumatobacteraceae bacterium]	NEFDFE
MBE3113151.1:407-412 magnesium-translocating P-type ATPase [Actinomycetota bacterium]	NEFDFE
HAN34414.1:510-515 glycine cleavage system protein T [Acidimicrobiaceae bacterium]	NEFDFE
VVB80695.1:409-414 Copper-exporting P-type ATPase B [uncultured archaeon]	NEFDFE
MBE3036271.1:407-412 magnesium-translocating P-type ATPase [Candidatus Atribacteria bacterium]	NEFDFE
MBK8333780.1:510-515 FAD-dependent oxidoreductase [Acidimicrobiaceae bacterium]	NEFDFE
MBE3090034.1:407-412 magnesium-translocating P-type ATPase [Actinomycetota bacterium]	NEFDFE
MBP6487093.1:510-515 FAD-dependent oxidoreductase [Ilumatobacteraceae bacterium]	NEFDFE
MBR3524457.1:710-715 InlB B-repeat-containing protein [Lachnospiraceae bacterium]	NEFDFE
MCH7932413.1:254-259 VWA domain-containing protein [Gemmatimonadota bacterium]	NEFDFE
MFA6520816.1:407-412 magnesium-translocating P-type ATPase [Candidatus Gracilibacteria bacterium]	NEFDFE
RLS90040.1:623-628 MAG: hypothetical protein DWI09_01695 [Planctomycetota bacterium]	NEFDFE
MDO8390052.1:510-515 FAD-dependent oxidoreductase [Actinomycetota bacterium]	NEFDFE
MCO5329425.1:506-511 FAD-dependent oxidoreductase [Ilumatobacteraceae bacterium]	NEFDFE
MCB9380279.1:506-511 FAD-dependent oxidoreductase [Acidimicrobiaceae bacterium]	NEFDFE
MBU2592663.1:403-408 magnesium-translocating P-type ATPase [Patescibacteria group bacterium]	NEFDFE
MEP0009210.1:203-208 two-component regulator propeller domain-containing protein [Balneola sp.]	NEFDFE
MDD5162872.1:406-411 magnesium-translocating P-type ATPase [Candidatus ainarchaeum sp.]	NEFDFE
MEK9132162.1:406-411 magnesium-translocating P-type ATPase [Patescibacteria group bacterium]	NEFDFE
MBI4933982.1:506-511 FAD-dependent oxidoreductase [Actinomycetota bacterium]	NEFDFE
MDH4220253.1:405-410 magnesium-translocating P-type ATPase [Candidatus Aminicenantes bacterium]	NEFDFE
MEY4339337.1:506-511 hypothetical protein [Actinomycetota bacterium]	NEFDFE
HUU52604.1:405-410 magnesium-translocating P-type ATPase [Candidatus Heimdallarchaeota archaeon]	NEFDFE
MEY4606437.1:506-511 hypothetical protein [Actinomycetota bacterium]	NEFDFE
MBT7460386.1:401-406 hypothetical protein [Methanobacteriota archaeon]	NEFDFE
MEI6401612.1:511-516 FAD-dependent oxidoreductase [Actinomycetota bacterium]	NEFDFE
HUO68859.1:481-486 cation-translocating P-type ATPase [Gammaproteobacteria bacterium]	NEFDFE
MBI4980933.1:403-408 magnesium-translocating P-type ATPase [Candidatus Woesearchaeota archaeon]	NEFDFE
MBU7029754.1:405-410 magnesium-translocating P-type ATPase [Theionarchaea archaeon]	NEFDFE
KYK37001.1:405-410 MAG: hypothetical protein AYK19_07655 [Theionarchaea archaeon DG-70-1]	NEFDFE
MCB9393888.1:508-513 FAD-dependent oxidoreductase [Acidimicrobiaceae bacterium]	NEFDFE
MEO1449850.1:139-144 cell surface protein SprA [Bacteroidota bacterium]	NEFDFE
MTA10991.1:508-513 FAD-dependent oxidoreductase [Actinomycetota bacterium]	NEFDFE
MEZ5221357.1:508-513 FAD-dependent oxidoreductase [Ilumatobacteraceae bacterium]	NEFDFE
RVW48664.1:393-398 G-type lectin S-receptor-like serine/threonine-protein kinase LECRK3 [Vitis vinifera]	NEFDFE
OGM20965.1:399-404 MAG: magnesium-translocating P-type ATPase [Candidatus Woesebacteria bacterium RIFCSPHIGHO2_01_FULL_38_26b]	NEFDFE
OGM60942.1:399-404 MAG: magnesium-translocating P-type ATPase [Candidatus Woesebacteria bacterium RIFCSPLOWO2_01_FULL_37_19]	NEFDFE
KAF8071137.1:87-92 hypothetical protein HT031_001219 [Scenedesmus sp. PABB004]	NEFDFE
MCB1002476.1:506-511 FAD-dependent oxidoreductase [Acidimicrobiales bacterium]	NEFDFE
EKD69329.1:387-392 MAG: hypothetical protein ACD_47C00167G0002, partial [uncultured bacterium]	NEFDFE
GDX19441.1:501-506 glycine cleavage system protein T [Actinomycetes bacterium]	NEFDFE
MSV79646.1:505-510 FAD-dependent oxidoreductase [Actinomycetota bacterium]	NEFDFE
MEY4147138.1:501-506 hypothetical protein [Actinomycetota bacterium]	NEFDFE
KRO43384.1:501-506 MAG: glycine cleavage system protein T [Acidimicrobium sp. BACL17 MAG-120823-bin42]	NEFDFE
KAK6589695.1:91-96 hypothetical protein RS030_1136 [Cryptosporidium xiaoi]	NEFDFE
MEI7971551.1:501-506 FAD-dependent oxidoreductase [Actinomycetota bacterium]	NEFDFE
MDA2952598.1:501-506 FAD-dependent oxidoreductase [Actinomycetota bacterium]	NEFDFE
MBP9717866.1:407-412 magnesium-translocating P-type ATPase [Candidatus Gracilibacteria bacterium]	NEFDFE
MDX2380931.1:502-507 FAD-dependent oxidoreductase [Acidimicrobiia bacterium]	NEFDFE
MEI7877218.1:612-617 ABC transporter permease [Planctomycetota bacterium]	NEFDFE
MBH1988643.1:301-306 translation initiation factor IF-2 [Myxococcaceae bacterium]	NEFDFE
WP_339875504.1:530-535 M14 family zinc carboxypeptidase [uncultured Algoriphagus sp.]	NEFDFE
WP_057937122.1:530-535 M14 family metallopeptidase [Algoriphagus resistens]	NEFDFE
WP_310098970.1:530-535 M14 family metallopeptidase [Algoriphagus sp. 4150]	NEFDFE
WP_233755293.1:530-535 M14 family metallopeptidase [Algoriphagus sp. AGSA1]	NEFDFE
WP_320898956.1:530-535 M14 family metallopeptidase [Algoriphagus sp. NG3]	NEFDFE
HEX4983352.1:501-506 FAD-dependent oxidoreductase [Ilumatobacteraceae bacterium]	NEFDFE
MDC1493004.1:480-485 M14 family metallopeptidase [Flavobacteriaceae bacterium]	NEFDFE
MDL2264666.1:398-403 response regulator [Synergistaceae bacterium OttesenSCG-928-I11]	NEFDFE
MEI8068914.1:501-506 FAD-dependent oxidoreductase [Actinomycetota bacterium]	NEFDFE
MEK7729596.1:421-426 hypothetical protein [candidate division KSB1 bacterium]	NEFDFE
MAM17908.1:310-315 LmbE family protein [Christiangramia sp.]	NEFDFE
MEE1516195.1:638-643 response regulator [Lachnospiraceae bacterium]	NEFDFE
MEO2127541.1:310-315 PIG-L family deacetylase [Christiangramia sp.]	NEFDFE
WP_347408309.1:310-315 PIG-L family deacetylase [Christiangramia sp.]	NEFDFE
CAA9998251.1:331-336 unnamed protein product [Nesidiocoris tenuis]	NEFDFE
CAA9998251.1:347-352 unnamed protein product [Nesidiocoris tenuis]	NEFDFE
CAA9998251.1:403-408 unnamed protein product [Nesidiocoris tenuis]	NEFDFE
CAA9998251.1:419-424 unnamed protein product [Nesidiocoris tenuis]	NEFDFE
CAA9998251.1:356-360 unnamed protein product [Nesidiocoris tenuis]	EFDFE-
WP_020617373.1:820-825 DUF5682 family protein [Paenibacillus daejeonensis]	NEFDFE
WP_307261350.1:247-252 glycogen/starch/alpha-glucan phosphorylase [Oligosphaera ethanolica]	NEFDFE
WP_219496846.1:579-584 hypothetical protein [Prevotella histicola]	NEFDFE
WP_278539142.1:579-584 hypothetical protein [Prevotella histicola]	NEFDFE
WP_233277374.1:813-818 DUF5682 family protein [Paenibacillus durus]	NEFDFE
WP_068678493.1:812-817 DUF5682 family protein [Paenibacillus oryzae]	NEFDFE
KAJ9697865.1:362-367 hypothetical protein PVL29_007136 [Vitis rotundifolia]	NEFDFE
WP_276665085.1:578-583 hypothetical protein [Prevotella pallens]	NEFDFE
WP_314684039.1:578-583 hypothetical protein [uncultured Prevotella sp.]	NEFDFE
WP_314663139.1:578-583 hypothetical protein [uncultured Prevotella sp.]	NEFDFE
MBF1578189.1:578-583 hypothetical protein [Prevotella sp.]	NEFDFE
XP_002283224.1:361-366 G-type lectin S-receptor-like serine/threonine-protein kinase LECRK3 [Vitis vinifera]	NEFDFE
XP_034687696.1:361-366 G-type lectin S-receptor-like serine/threonine-protein kinase LECRK3 [Vitis riparia]	NEFDFE
MEY4656962.1:468-473 hypothetical protein [Actinomycetota bacterium]	NEFDFE
MEY2779075.1:468-473 hypothetical protein [Actinomycetota bacterium]	NEFDFE
MEY3582196.1:468-473 hypothetical protein [Actinomycetota bacterium]	NEFDFE
MEY4025812.1:468-473 hypothetical protein [Actinomycetota bacterium]	NEFDFE
MBF1513441.1:578-583 hypothetical protein [Prevotella pallens]	NEFDFE
WP_148043503.1:63-68 MULTISPECIES: hypothetical protein [unclassified Chryseobacterium]	NEFDFE
WQF95765.1:362-367 MAG: major capsid protein, partial [Microviridae sp.]	NEFDFE
WP_344915107.1:801-806 DUF5682 family protein [Paenibacillus hodogayensis]	NEFDFE
SHM39683.1:445-450 Superfamily II DNA or RNA helicase, SNF2 family [Ruminococcus flavefaciens]	NEFDFE
MBE6891581.1:287-292 glycoside hydrolase family 95 protein [Oscillospiraceae bacterium]	NEFDFE
EAC9672925.1:485-490 pilin isopeptide linkage domain-containing protein [Listeria monocytogenes]	NEFDFE
EAC9672925.1:707-712 pilin isopeptide linkage domain-containing protein [Listeria monocytogenes]	NEFDFE
EAC9672925.1:153-157 pilin isopeptide linkage domain-containing protein [Listeria monocytogenes]	EFDFE-
HEX8687602.1:435-440 tetratricopeptide repeat protein [Pyrinomonadaceae bacterium]	NEFDFE
NNC83047.1:335-340 VCBS repeat-containing protein [Flavobacteriales bacterium]	NEFDFE
WP_348162280.1:332-337 outer membrane beta-barrel family protein [Dokdonia sp.]	NEFDFE
ROI05040.1:56-61 hypothetical protein EGI16_06875 [Chryseobacterium sp. G0240]	NEFDFE
WP_036155346.1:797-802 DUF5682 family protein [Lysinibacillus odysseyi]	NEFDFE
MEM1001983.1:667-672 T9SS type A sorting domain-containing protein [Bacteroidota bacterium]	NEFDFE
WP_353099920.1:479-484 ribonucleoside-diphosphate reductase subunit alpha [Stenotrophomonas lactitubi]	NEFDFE
NLZ35578.1:237-242 glycogen/starch/alpha-glucan phosphorylase [Clostridiales bacterium]	NEFDFE
WP_127342013.1:776-781 polysaccharide biosynthesis tyrosine autokinase [Ancylomarina longa]	NEFDFE
MCI8759996.1:563-568 hypothetical protein [Clostridia bacterium]	NEFDFE
MBP3777644.1:313-318 hypothetical protein [Prevotella sp.]	NEFDFE
WP_279942166.1:479-484 ribonucleoside-diphosphate reductase subunit alpha [Stenotrophomonas sp. GD04145]	NEFDFE
WP_305100256.1:479-484 ribonucleoside-diphosphate reductase subunit alpha [Stenotrophomonas sp. RAC2]	NEFDFE
WP_019661866.1:479-484 MULTISPECIES: ribonucleoside-diphosphate reductase subunit alpha [Stenotrophomonas]	NEFDFE
WP_053511170.1:479-484 ribonucleoside-diphosphate reductase subunit alpha [Stenotrophomonas maltophilia]	NEFDFE
WP_075675636.1:479-484 MULTISPECIES: ribonucleoside-diphosphate reductase subunit alpha [Stenotrophomonas]	NEFDFE
WP_262216952.1:479-484 ribonucleoside-diphosphate reductase subunit alpha [Stenotrophomonas muris]	NEFDFE
MBH1361203.1:479-484 ribonucleoside-diphosphate reductase subunit alpha [Stenotrophomonas maltophilia]	NEFDFE
WP_197594488.1:479-484 ribonucleoside-diphosphate reductase subunit alpha [Stenotrophomonas sp. 57]	NEFDFE
MBH1463448.1:479-484 ribonucleoside-diphosphate reductase subunit alpha [Stenotrophomonas maltophilia]	NEFDFE
HDS0950126.1:479-484 ribonucleoside-diphosphate reductase subunit alpha [Stenotrophomonas maltophilia]	NEFDFE
WP_164090288.1:479-484 MULTISPECIES: ribonucleoside-diphosphate reductase subunit alpha [Stenotrophomonas]	NEFDFE
WP_071229567.1:479-484 ribonucleoside-diphosphate reductase subunit alpha [Stenotrophomonas maltophilia]	NEFDFE
WP_100474955.1:479-484 ribonucleoside-diphosphate reductase subunit alpha [Stenotrophomonas maltophilia]	NEFDFE
WP_094001640.1:479-484 ribonucleoside-diphosphate reductase subunit alpha [Stenotrophomonas sp. CC120222-04]	NEFDFE
WP_164136220.1:479-484 ribonucleoside-diphosphate reductase subunit alpha [Stenotrophomonas maltophilia]	NEFDFE
WP_295571237.1:479-484 ribonucleoside-diphosphate reductase subunit alpha [uncultured Stenotrophomonas sp.]	NEFDFE
WP_262084012.1:479-484 MULTISPECIES: ribonucleoside-diphosphate reductase subunit alpha [Stenotrophomonas]	NEFDFE
WP_125428807.1:479-484 ribonucleoside-diphosphate reductase subunit alpha [Stenotrophomonas maltophilia]	NEFDFE
HEL2979416.1:479-484 ribonucleoside-diphosphate reductase subunit alpha [Stenotrophomonas maltophilia]	NEFDFE
WP_108767354.1:479-484 MULTISPECIES: ribonucleoside-diphosphate reductase subunit alpha [Stenotrophomonas]	NEFDFE
WP_019337780.1:479-484 MULTISPECIES: ribonucleoside-diphosphate reductase subunit alpha [Stenotrophomonas]	NEFDFE
WP_149909495.1:479-484 ribonucleoside-diphosphate reductase subunit alpha [Stenotrophomonas maltophilia]	NEFDFE
WP_049462817.1:479-484 MULTISPECIES: ribonucleoside-diphosphate reductase subunit alpha [Stenotrophomonas]	NEFDFE
WP_057500049.1:479-484 ribonucleoside-diphosphate reductase subunit alpha [Stenotrophomonas maltophilia]	NEFDFE
WP_095378594.1:479-484 MULTISPECIES: ribonucleoside-diphosphate reductase subunit alpha [Stenotrophomonas]	NEFDFE
WP_065182038.1:479-484 MULTISPECIES: ribonucleoside-diphosphate reductase subunit alpha [Stenotrophomonas]	NEFDFE
WP_191850454.1:479-484 ribonucleoside-diphosphate reductase subunit alpha [Stenotrophomonas sp. SXG-1]	NEFDFE
WP_142807911.1:479-484 ribonucleoside-diphosphate reductase subunit alpha [Stenotrophomonas maltophilia]	NEFDFE
HDS1530699.1:479-484 ribonucleoside-diphosphate reductase subunit alpha [Stenotrophomonas maltophilia]	NEFDFE
HEL3210085.1:479-484 ribonucleoside-diphosphate reductase subunit alpha [Stenotrophomonas maltophilia]	NEFDFE
WP_188487169.1:479-484 ribonucleoside-diphosphate reductase subunit alpha [Stenotrophomonas maltophilia]	NEFDFE
WP_053504950.1:479-484 ribonucleoside-diphosphate reductase subunit alpha [Stenotrophomonas pavanii]	NEFDFE
WP_164240617.1:479-484 MULTISPECIES: ribonucleoside-diphosphate reductase subunit alpha [Stenotrophomonas]	NEFDFE
WP_110710747.1:479-484 MULTISPECIES: ribonucleoside-diphosphate reductase subunit alpha [Stenotrophomonas]	NEFDFE
WP_057494534.1:479-484 MULTISPECIES: ribonucleoside-diphosphate reductase subunit alpha [Stenotrophomonas]	NEFDFE
WP_126560129.1:479-484 ribonucleoside-diphosphate reductase subunit alpha [Stenotrophomonas geniculata]	NEFDFE
WP_032128210.1:479-484 MULTISPECIES: ribonucleoside-diphosphate reductase subunit alpha [Stenotrophomonas]	NEFDFE
MBH1554795.1:479-484 ribonucleoside-diphosphate reductase subunit alpha [Stenotrophomonas maltophilia]	NEFDFE
WP_088023357.1:479-484 ribonucleoside-diphosphate reductase subunit alpha [Stenotrophomonas maltophilia]	NEFDFE
WP_088496978.1:479-484 MULTISPECIES: ribonucleoside-diphosphate reductase subunit alpha [Stenotrophomonas maltophilia group]	NEFDFE
WP_126928932.1:479-484 ribonucleoside-diphosphate reductase subunit alpha [Stenotrophomonas maltophilia]	NEFDFE
WP_329810679.1:479-484 ribonucleoside-diphosphate reductase subunit alpha [Stenotrophomonas sp. SMYL8]	NEFDFE
WP_312567991.1:479-484 ribonucleoside-diphosphate reductase subunit alpha [Stenotrophomonas maltophilia]	NEFDFE
WP_294990237.1:479-484 ribonucleoside-diphosphate reductase subunit alpha [uncultured Stenotrophomonas sp.]	NEFDFE
WP_010487040.1:479-484 ribonucleoside-diphosphate reductase subunit alpha [Stenotrophomonas geniculata]	NEFDFE
WP_132808819.1:479-484 ribonucleoside-diphosphate reductase subunit alpha [Stenotrophomonas sp. ASS1]	NEFDFE
WP_049415794.1:479-484 MULTISPECIES: ribonucleoside-diphosphate reductase subunit alpha [Stenotrophomonas]	NEFDFE
WP_053518585.1:479-484 MULTISPECIES: ribonucleoside-diphosphate reductase subunit alpha [Stenotrophomonas]	NEFDFE
WP_106548779.1:479-484 MULTISPECIES: ribonucleoside-diphosphate reductase subunit alpha [Stenotrophomonas]	NEFDFE
WP_111204966.1:479-484 ribonucleoside-diphosphate reductase subunit alpha [Stenotrophomonas maltophilia]	NEFDFE
MBH1695766.1:479-484 ribonucleoside-diphosphate reductase subunit alpha [Stenotrophomonas maltophilia]	NEFDFE
WP_315386407.1:479-484 ribonucleoside-diphosphate reductase subunit alpha [uncultured Stenotrophomonas sp.]	NEFDFE
MBH1658011.1:479-484 ribonucleoside-diphosphate reductase subunit alpha [Stenotrophomonas maltophilia]	NEFDFE
EKT4069637.1:479-484 ribonucleoside-diphosphate reductase subunit alpha [Stenotrophomonas maltophilia]	NEFDFE
WP_106466762.1:479-484 ribonucleoside-diphosphate reductase subunit alpha [Stenotrophomonas maltophilia]	NEFDFE
HFT6993051.1:479-484 ribonucleoside-diphosphate reductase subunit alpha [Stenotrophomonas maltophilia]	NEFDFE
WP_099589792.1:479-484 MULTISPECIES: ribonucleoside-diphosphate reductase subunit alpha [Stenotrophomonas]	NEFDFE
WP_241882558.1:479-484 ribonucleoside-diphosphate reductase subunit alpha [Stenotrophomonas maltophilia]	NEFDFE
HDS1655980.1:479-484 ribonucleoside-diphosphate reductase subunit alpha [Stenotrophomonas maltophilia]	NEFDFE
WP_154261947.1:479-484 ribonucleoside-diphosphate reductase subunit alpha [Stenotrophomonas maltophilia]	NEFDFE
WP_053448507.1:479-484 ribonucleoside-diphosphate reductase subunit alpha [Stenotrophomonas maltophilia]	NEFDFE
PSD45092.1:479-484 ribonucleoside-diphosphate reductase subunit alpha [Stenotrophomonas maltophilia]	NEFDFE
WP_014645579.1:479-484 MULTISPECIES: ribonucleoside-diphosphate reductase subunit alpha [Stenotrophomonas]	NEFDFE
WP_313050873.1:479-484 ribonucleoside-diphosphate reductase subunit alpha [Stenotrophomonas cyclobalanopsidis]	NEFDFE
WP_180844600.1:479-484 ribonucleoside-diphosphate reductase subunit alpha [Stenotrophomonas maltophilia]	NEFDFE
WP_088476100.1:479-484 ribonucleoside-diphosphate reductase subunit alpha [Stenotrophomonas pavanii]	NEFDFE
WP_049429772.1:479-484 MULTISPECIES: ribonucleoside-diphosphate reductase subunit alpha [Stenotrophomonas]	NEFDFE
WP_008265482.1:479-484 ribonucleoside-diphosphate reductase subunit alpha [Stenotrophomonas sp. SKA14]	NEFDFE
WP_014035599.1:479-484 MULTISPECIES: ribonucleoside-diphosphate reductase subunit alpha [Stenotrophomonas]	NEFDFE
PSD22910.1:479-484 ribonucleoside-diphosphate reductase subunit alpha [Stenotrophomonas maltophilia]	NEFDFE
WP_049409985.1:479-484 MULTISPECIES: ribonucleoside-diphosphate reductase subunit alpha [Stenotrophomonas]	NEFDFE
WP_061480272.1:479-484 MULTISPECIES: ribonucleoside-diphosphate reductase subunit alpha [Stenotrophomonas]	NEFDFE
WP_313438091.1:479-484 ribonucleoside-diphosphate reductase subunit alpha [Stenotrophomonas sp.]	NEFDFE
HCT24792.1:479-484 ribonucleoside-diphosphate reductase subunit alpha [Stenotrophomonas sp.]	NEFDFE
HEL3785429.1:479-484 ribonucleoside-diphosphate reductase subunit alpha [Stenotrophomonas maltophilia]	NEFDFE
HEL3741721.1:479-484 ribonucleoside-diphosphate reductase subunit alpha [Stenotrophomonas maltophilia]	NEFDFE
WP_262231097.1:479-484 ribonucleoside-diphosphate reductase subunit alpha [Stenotrophomonas maltophilia]	NEFDFE
WP_180866452.1:479-484 ribonucleoside-diphosphate reductase subunit alpha [Stenotrophomonas maltophilia]	NEFDFE
WP_326422537.1:479-484 ribonucleoside-diphosphate reductase subunit alpha [Stenotrophomonas pavanii]	NEFDFE
HFK2885174.1:479-484 ribonucleoside-diphosphate reductase subunit alpha [Stenotrophomonas maltophilia]	NEFDFE
WP_057503822.1:479-484 ribonucleoside-diphosphate reductase subunit alpha [Stenotrophomonas geniculata]	NEFDFE
WP_324805784.1:479-484 ribonucleoside-diphosphate reductase subunit alpha [Stenotrophomonas sp.]	NEFDFE
WP_180872361.1:479-484 ribonucleoside-diphosphate reductase subunit alpha [Stenotrophomonas maltophilia]	NEFDFE
WP_108763710.1:479-484 ribonucleoside-diphosphate reductase subunit alpha [Stenotrophomonas sp. ESTM1D_MKCIP4_1]	NEFDFE
WP_180878694.1:479-484 MULTISPECIES: ribonucleoside-diphosphate reductase subunit alpha [Stenotrophomonas]	NEFDFE
WP_107432226.1:479-484 ribonucleoside-diphosphate reductase subunit alpha [Stenotrophomonas maltophilia]	NEFDFE
WP_053499270.1:479-484 MULTISPECIES: ribonucleoside-diphosphate reductase subunit alpha [Stenotrophomonas]	NEFDFE
WP_024956224.1:479-484 MULTISPECIES: ribonucleoside-diphosphate reductase subunit alpha [Stenotrophomonas]	NEFDFE
HEL3834548.1:479-484 ribonucleoside-diphosphate reductase subunit alpha [Stenotrophomonas maltophilia]	NEFDFE
WP_100441250.1:479-484 MULTISPECIES: ribonucleoside-diphosphate reductase subunit alpha [Stenotrophomonas]	NEFDFE
MBH1618515.1:479-484 ribonucleoside-diphosphate reductase subunit alpha [Stenotrophomonas maltophilia]	NEFDFE
WP_032956619.1:479-484 MULTISPECIES: ribonucleoside-diphosphate reductase subunit alpha [Stenotrophomonas]	NEFDFE
WP_353075574.1:479-484 ribonucleoside-diphosphate reductase subunit alpha [Stenotrophomonas sepilia]	NEFDFE
WP_049465446.1:479-484 MULTISPECIES: ribonucleoside-diphosphate reductase subunit alpha [Stenotrophomonas]	NEFDFE
WP_206619876.1:479-484 ribonucleoside-diphosphate reductase subunit alpha [Stenotrophomonas maltophilia]	NEFDFE
HHT44229.1:293-298 bifunctional 4-hydroxy-3-methylbut-2-enyl diphosphate reductase/30S ribosomal protein S1 [Fastidiosipila sp.]	NEFDFE
WP_099480791.1:479-484 ribonucleoside-diphosphate reductase subunit alpha [Stenotrophomonas maltophilia]	NEFDFE
WP_329763236.1:479-484 ribonucleoside-diphosphate reductase subunit alpha [Stenotrophomonas geniculata]	NEFDFE
WP_242893824.1:479-484 ribonucleoside-diphosphate reductase subunit alpha [Stenotrophomonas maltophilia]	NEFDFE
WP_164087818.1:479-484 MULTISPECIES: ribonucleoside-diphosphate reductase subunit alpha [Stenotrophomonas]	NEFDFE
WP_053461869.1:479-484 MULTISPECIES: ribonucleoside-diphosphate reductase subunit alpha [Stenotrophomonas]	NEFDFE
WP_004153680.1:479-484 MULTISPECIES: ribonucleoside-diphosphate reductase subunit alpha [Stenotrophomonas]	NEFDFE
WP_005411931.1:479-484 ribonucleoside-diphosphate reductase subunit alpha [Stenotrophomonas maltophilia]	NEFDFE
WP_005407668.1:479-484 MULTISPECIES: ribonucleoside-diphosphate reductase subunit alpha [Stenotrophomonas]	NEFDFE
WP_313204935.1:479-484 ribonucleoside-diphosphate reductase subunit alpha [Stenotrophomonas sp.]	NEFDFE
WP_111193628.1:479-484 ribonucleoside-diphosphate reductase subunit alpha [Stenotrophomonas maltophilia]	NEFDFE
WP_343650359.1:479-484 ribonucleoside-diphosphate reductase subunit alpha [Stenotrophomonas sp.]	NEFDFE
PSD12221.1:479-484 ribonucleoside-diphosphate reductase subunit alpha [Stenotrophomonas maltophilia]	NEFDFE
HFF3762250.1:479-484 ribonucleoside-diphosphate reductase subunit alpha [Stenotrophomonas maltophilia]	NEFDFE
WP_164688730.1:479-484 ribonucleoside-diphosphate reductase subunit alpha [Stenotrophomonas pavanii]	NEFDFE
WP_346476315.1:479-484 ribonucleoside-diphosphate reductase subunit alpha [Stenotrophomonas sepilia]	NEFDFE
WP_323162815.1:479-484 ribonucleoside-diphosphate reductase subunit alpha [Stenotrophomonas maltophilia]	NEFDFE
WP_111201773.1:479-484 ribonucleoside-diphosphate reductase subunit alpha [Stenotrophomonas maltophilia]	NEFDFE
HEL7762410.1:479-484 ribonucleoside-diphosphate reductase subunit alpha [Stenotrophomonas maltophilia]	NEFDFE
XP_069240096.1:4-9 uncharacterized protein VTP01DRAFT_9677 [Rhizomucor pusillus]	NEFDFE
HAN47063.1:49-54 endonuclease/exonuclease/phosphatase [Cyanobacteria bacterium UBA8156]	NEFDFE
KPJ85339.1:300-305 MAG: hypothetical protein AMS18_16420, partial [Gemmatimonas sp. SG8_17]	NEFDFE
HEL3816944.1:479-484 ribonucleoside-diphosphate reductase subunit alpha [Stenotrophomonas maltophilia]	NEFDFE
MBX7089590.1:173-178 ABC transporter permease [Cyclobacteriaceae bacterium]	NEFDFE
HDS1678216.1:479-484 ribonucleoside-diphosphate reductase subunit alpha [Stenotrophomonas maltophilia]	NEFDFE
MBL7839075.1:173-178 ABC transporter permease [Cyclobacteriaceae bacterium]	NEFDFE
HEL4847355.1:479-484 ribonucleoside-diphosphate reductase subunit alpha [Stenotrophomonas maltophilia]	NEFDFE
TXH29211.1:173-178 MAG: ABC transporter permease [Cyclobacteriaceae bacterium]	NEFDFE
HEL4269090.1:479-484 ribonucleoside-diphosphate reductase subunit alpha [Stenotrophomonas maltophilia]	NEFDFE
AIQ12952.1:791-796 hypothetical protein PDUR_14300 [Paenibacillus durus]	NEFDFE
MBL7834540.1:173-178 ABC transporter permease [Cyclobacteriaceae bacterium]	NEFDFE
HEL3177294.1:479-484 ribonucleoside-diphosphate reductase subunit alpha [Stenotrophomonas maltophilia]	NEFDFE
MBC8217459.1:655-660 fused MFS/spermidine synthase [Planctomycetota bacterium]	NEFDFE
MEN8690901.1:645-650 NADH-quinone oxidoreductase subunit B/C/D [Desulfobacterales bacterium]	NEFDFE
HEL4833899.1:479-484 ribonucleoside-diphosphate reductase subunit alpha [Stenotrophomonas maltophilia]	NEFDFE
WP_279947654.1:479-484 ribonucleoside-diphosphate reductase subunit alpha, partial [Stenotrophomonas sp. GD04006]	NEFDFE
WP_108751839.1:479-484 MULTISPECIES: ribonucleoside-diphosphate reductase subunit alpha [Stenotrophomonas]	NEFDFE
WP_049433138.1:479-484 MULTISPECIES: ribonucleoside-diphosphate reductase subunit alpha [Stenotrophomonas]	NEFDFE
WP_387496405.1:787-792 DUF5682 family protein [Paenibacillus sp. NPDC057934]	NEFDFE
WP_308158145.1:479-484 ribonucleoside-diphosphate reductase subunit alpha [Stenotrophomonas sp. 24(2023)]	NEFDFE
WP_175374610.1:787-792 DUF5682 family protein [Paenibacillus agri]	NEFDFE
WP_313243263.1:479-484 ribonucleoside-diphosphate reductase subunit alpha [Stenotrophomonas sp.]	NEFDFE
WP_387426695.1:787-792 DUF5682 family protein [Paenibacillus sp. NPDC058177]	NEFDFE
WP_379466178.1:787-792 DUF5682 family protein [Paenibacillus sp. NPDC056722]	NEFDFE
WP_039241489.1:214-219 glycogen/starch/alpha-glucan phosphorylase [Clostridium botulinum]	NEFDFE
WP_312000943.1:786-791 DUF5682 family protein [Paenibacillus forsythiae]	NEFDFE
WP_039223564.1:214-219 glycogen/starch/alpha-glucan phosphorylase [Clostridium novyi]	NEFDFE
WP_111372861.1:85-90 ABC transporter permease [Arcticibacterium luteifluviistationis]	NEFDFE
XP_068232007.1:319-324 uncharacterized protein [Palaemon carinicauda]	NEFDFE
MBQ5511581.1:303-308 hypothetical protein [Prevotella sp.]	NEFDFE
MEE9910908.1:195-200 hypothetical protein [Deltaproteobacteria bacterium]	NEFDFE
HIP13228.1:421-426 hypothetical protein [Arcobacter sp.]	NEFDFE
WP_039244556.1:214-219 glycogen/starch/alpha-glucan phosphorylase [Clostridium novyi]	NEFDFE
WP_347467092.1:212-217 glycogen/starch/alpha-glucan phosphorylase [Clostridium paraputrificum]	NEFDFE
WP_291671682.1:212-217 glycogen/starch/alpha-glucan phosphorylase [Clostridium sp.]	NEFDFE
WP_011721088.1:214-219 glycogen/starch/alpha-glucan phosphorylase [Clostridium novyi]	NEFDFE
WP_195618154.1:212-217 glycogen/starch/alpha-glucan phosphorylase [Clostridium paraputrificum]	NEFDFE
WP_316331823.1:212-217 glycogen/starch/alpha-glucan phosphorylase [Clostridium sp.]	NEFDFE
WP_291681271.1:212-217 glycogen/starch/alpha-glucan phosphorylase [Clostridium sp.]	NEFDFE
WP_039238815.1:214-219 glycogen/starch/alpha-glucan phosphorylase [Clostridium novyi]	NEFDFE
WP_216558557.1:781-786 phage tail tape measure protein [Tissierella carlieri]	NEFDFE
HIP55744.1:421-426 hypothetical protein [Arcobacter sp.]	NEFDFE
HEJ4267211.1:479-484 ribonucleoside-diphosphate reductase subunit alpha [Pseudomonas aeruginosa]	NEFDFE
MBK6740263.1:534-539 TonB-dependent receptor [Haliea sp.]	NEFDFE
MCI7333472.1:210-215 glycogen/starch/alpha-glucan phosphorylase [Oscillospiraceae bacterium]	NEFDFE
MBN2438672.1:196-201 hypothetical protein [Deltaproteobacteria bacterium]	NEFDFE
MDE6341228.1:738-743 CotH kinase family protein [Muribaculaceae bacterium]	NEFDFE
MCM1266002.1:647-652 DEAD/DEAH box helicase [Candidatus Gastranaerophilales bacterium]	NEFDFE
MBR3780636.1:210-215 glycogen/starch/alpha-glucan phosphorylase [Clostridia bacterium]	NEFDFE
RVX12960.1:361-366 G-type lectin S-receptor-like serine/threonine-protein kinase LECRK3 [Vitis vinifera]	NEFDFE
HXP65302.1:473-478 ribonucleoside-diphosphate reductase subunit alpha [Steroidobacteraceae bacterium]	NEFDFE
OMJ22996.1:259-264 Enhancer of mRNA-decapping protein 3 [Smittium culicis]	NEFDFE
STQ32499.1:204-209 streptococcal pilin isopeptide linkage domain-containing protein [Enterococcus casseliflavus]	NEFDFE
STQ32499.1:426-431 streptococcal pilin isopeptide linkage domain-containing protein [Enterococcus casseliflavus]	NEFDFE
STQ32499.1:537-542 streptococcal pilin isopeptide linkage domain-containing protein [Enterococcus casseliflavus]	NEFDFE
HEY2781250.1:473-478 ribonucleoside-diphosphate reductase subunit alpha [Steroidobacteraceae bacterium]	NEFDFE
WP_332092934.1:776-781 DUF5682 family protein [Paenibacillus sp. GYB003]	NEFDFE
EAC3851683.1:461-466 pilin isopeptide linkage domain-containing protein [Listeria monocytogenes]	NEFDFE
EAC3851683.1:683-688 pilin isopeptide linkage domain-containing protein [Listeria monocytogenes]	NEFDFE
EAC3851683.1:129-133 pilin isopeptide linkage domain-containing protein [Listeria monocytogenes]	EFDFE-
MDF2834579.1:775-780 hypothetical protein [Paenibacillus sp.]	NEFDFE
KAJ4331086.1:144-149 hypothetical protein N0V87_009454 [Didymella glomerata]	NEFDFE
WP_379354177.1:773-778 DUF5682 family protein [Paenibacillus sp. GCM10027627]	NEFDFE
MBQ4620406.1:213-218 glycogen/starch/alpha-glucan family phosphorylase [Clostridia bacterium]	NEFDFE
XP_049244294.1:154-159 uncharacterized protein J4E84_005457 [Alternaria hordeiaustralica]	NEFDFE
XP_049215059.1:154-159 uncharacterized protein J4E79_000989 [Alternaria viburni]	NEFDFE
KAI4713631.1:154-159 hypothetical protein J4E89_001078 [Alternaria sp. Ai002NY15]	NEFDFE
KAI4627709.1:154-159 hypothetical protein J4E80_001843 [Alternaria sp. BMP 0032]	NEFDFE
XP_046031276.1:154-159 uncharacterized protein BKA58DRAFT_18829 [Alternaria rosae]	NEFDFE
KAI4685672.1:154-159 hypothetical protein J4E81_008824 [Alternaria sp. BMP 2799]	NEFDFE
XP_051292666.1:154-159 uncharacterized protein J4E90_003197 [Alternaria incomplexa]	NEFDFE
XP_051330827.1:154-159 uncharacterized protein J4E85_000012 [Alternaria conjuncta]	NEFDFE
XP_049201675.1:154-159 uncharacterized protein J4E93_002852 [Alternaria ventricosa]	NEFDFE
XP_049226655.1:154-159 uncharacterized protein J4E78_000710 [Alternaria triticimaculans]	NEFDFE
KAG9193244.1:153-158 hypothetical protein G6011_03279 [Alternaria panax]	NEFDFE
XP_051307244.1:154-159 uncharacterized protein J4E86_000499 [Alternaria arbusti]	NEFDFE
USP73001.1:153-158 hypothetical protein yc1106_00275 [Curvularia clavata]	NEFDFE
HEX6659832.1:505-510 FAD-dependent oxidoreductase [Ilumatobacter sp.]	NEFDFE
KAI4951875.1:154-159 hypothetical protein J4E91_003336 [Alternaria rosae]	NEFDFE
XP_049192365.1:154-159 uncharacterized protein J4E83_000890 [Alternaria metachromatica]	NEFDFE
WP_078497486.1:771-776 DUF5682 family protein [Paenibacillus selenitireducens]	NEFDFE
EAC5418267.1:556-561 pilin isopeptide linkage domain-containing protein [Listeria monocytogenes]	NEFDFE
EAC5418267.1:224-228 pilin isopeptide linkage domain-containing protein [Listeria monocytogenes]	EFDFE-
XP_038790482.1:152-157 peptidase s41 family protein [Alternaria burnsii]	NEFDFE
KAB2111210.1:152-157 hypothetical protein AG0111_0g639 [Alternaria gaisen]	NEFDFE
RYO05171.1:152-157 hypothetical protein AA0119_g3484 [Alternaria tenuissima]	NEFDFE
RYN34389.1:152-157 hypothetical protein AA0115_g2936 [Alternaria tenuissima]	NEFDFE
RYN80792.1:152-157 hypothetical protein AA0117_g2522 [Alternaria alternata]	NEFDFE
RYN55580.1:152-157 hypothetical protein AA0114_g3308 [Alternaria tenuissima]	NEFDFE
XP_018387816.1:152-157 hypothetical protein CC77DRAFT_728338 [Alternaria alternata]	NEFDFE
XP_028506993.1:152-157 hypothetical protein AA0111_g5672 [Alternaria arborescens]	NEFDFE
XP_069309681.1:152-157 hypothetical protein ACET3X_003134 [Alternaria dauci]	NEFDFE
RYO71049.1:152-157 hypothetical protein AA0113_g2539 [Alternaria arborescens]	NEFDFE
KAH8640994.1:152-157 hypothetical protein IG631_03935 [Alternaria alternata]	NEFDFE
EDU40653.1:169-174 hypothetical protein PTRG_01215 [Pyrenophora tritici-repentis Pt-1C-BFP]	NEFDFE
NQZ00424.1:454-459 ribonucleoside-diphosphate reductase subunit alpha [Bdellovibrionales bacterium]	NEFDFE
GAA2879256.1:196-201 hypothetical protein GCM10019991_08490 [Enterococcus casseliflavus]	NEFDFE
GAA2879256.1:418-423 hypothetical protein GCM10019991_08490 [Enterococcus casseliflavus]	NEFDFE
GAA2879256.1:529-534 hypothetical protein GCM10019991_08490 [Enterococcus casseliflavus]	NEFDFE
KAJ4293592.1:127-132 hypothetical protein N0V90_008875 [Kalmusia sp. IMI 367209]	NEFDFE
XP_033650170.1:146-151 peptidase S41 family protein [Westerdykella ornata]	NEFDFE
XHA85758.1:204-209 MAG: putative RNA-dependent RNA polymerase, partial [Qianjiang toti-like virus 7]	NEFDFE
CAQ43852.1:454-459 putative ribonucleoside-diphosphate reductase large subunit [Stenotrophomonas maltophilia K279a]	NEFDFE
KAF2106587.1:146-151 peptidase S41 family protein-like protein [Lophiotrema nucula]	NEFDFE
PAV79416.1:172-177 hypothetical protein WR25_20632 isoform A [Diploscapter pachys]	NEFDFE
MCJ1334278.1:134-139 hypothetical protein [Thelotrema lepadinum]	NEFDFE
GEU75126.1:702-707 reverse transcriptase domain-containing protein [Tanacetum cinerariifolium]	NEFDFE
XP_016437544.1:489-494 PREDICTED: putative late blight resistance protein homolog R1B-16 [Nicotiana tabacum]	NEFDFE
XP_033389468.1:142-147 peptidase S41 family protein [Aaosphaeria arxii CBS 175.79]	NEFDFE
MDZ7272019.1:423-428 hypothetical protein [candidate division KSB1 bacterium]	NEFDFE
KAH7135126.1:140-145 hypothetical protein B0J11DRAFT_153202 [Dendryphion nanum]	NEFDFE
XP_052170223.1:747-752 uncharacterized protein LOC127786686 [Diospyros lotus]	NEFDFE
XP_060588994.1:643-648 cAMP and cAMP-inhibited cGMP 3',5'-cyclic phosphodiesterase 10A-like [Ruditapes philippinarum]	NEFDFE
KAF2798835.1:133-138 hypothetical protein K505DRAFT_232379 [Melanomma pulvis-pyrius CBS 109.77]	NEFDFE
WP_289302194.1:261-266 sensor histidine kinase [Sporofaciens musculi]	NEFDFE
* The data was downloaded from NCBI, which performed a protein-protein blast search using the NEFDFE motif, with the maximum number of sequences parameter set to 1000..
